# Supplementary material for: Lipidomics and machine learning revealing dysregulation of specific triacylglycerol and phosphatidylglycerol as hub lipids associated with fetal growth in gestational diabetes mellitus
Source: PeerJ. 2026 Apr 7;14:e20841. doi: 10.7717/peerj.20841 (PMC13068011; doi:10.7717/peerj.20841)
Supplement: Supplemental Information 1 [file peerj-14-20841-s001.r]

cyhlo.overCunf.AB<-read.csv(file.choose(), sep = ",", comment.char="", fill = TRUE,dec=".", header = TRUE,check.names=FALSE)

library(sva)
library(limma)
library(psych)
library(ggplot2)
library(GPArotation)
library(mice)
library(dplyr)
library(reshape)
library(cowplot)
library(ropls)
library(UpSetR)
library(MASS)
library(ggpubr)
library(ggsignif)
library(ggbeeswarm)
library(RColorBrewer)
library(tableone)
library(corrplot)
library(ggplotify)
library(factoextra)
library(FactoMineR)
library(ggrepel)
library(pheatmap)
library(gplots)
library(caret)
library(xgboost)
library(pROC)
library(lime)

cyh1.hub.closeness<-c("PE(O-47:5)","PG(O-27:1)","TG(35:5)","TG(33:6COOH)","TG(29:0)")
cyh1.hub.degree<-c("PE(O-47:5)","PG(O-27:1)","TG(35:5)","TG(33:6COOH)","TG(P-33:3)")
cyh1.hub.dmnc<-c("PG(O-27:1)","TG(35:5)","TG(33:6COOH)","TG(29:0)","TG(P-33:3)")
cyh1.hub.epc<-c("TG(35:5)","PG(O-27:1)","TG(33:6COOH)","PE(O-47:5)","TG(29:0)")
cyh1.hub.mcc<-c("PG(O-27:1)","TG(35:5)","TG(33:6COOH)","TG(29:0)","PE(O-47:5)")
cyh1.hub.mnc<-c("PE(O-47:5)","PG(O-27:1)","TG(35:5)","TG(33:6COOH)","TG(29:0)")
cyh1.hub.radiality<-c("PE(O-47:5)","PG(O-27:1)","TG(35:5)","TG(29:0)","TG(33:6COOH)")
cyh1.hub.stress<-c("PE(O-47:5)","TG(29:0)","PG(O-27:1)","TG(35:5)","TG(44:4CHO)")
cyh1.hub.intersect <- Reduce(intersect, list(cyh1.hub.dmnc,cyh1.hub.epc,cyh1.hub.mcc,cyh1.hub.mnc,cyh1.hub.stress,cyh1.hub.radiality,cyh1.hub.degree,cyh1.hub.closeness))
cyh1.hub.intersect

library(UpSetR)
listcyh1.hub <- list(
  Closeness=c("PE(O-47:5)","PG(O-27:1)","TG(35:5)","TG(33:6COOH)","TG(29:0)"),
  Degree=c("PE(O-47:5)","PG(O-27:1)","TG(35:5)","TG(33:6COOH)","TG(P-33:3)"),
  DMNC=c("PG(O-27:1)","TG(35:5)","TG(33:6COOH)","TG(29:0)","TG(P-33:3)"),
  EPC=c("TG(35:5)","PG(O-27:1)","TG(33:6COOH)","PE(O-47:5)","TG(29:0)"),
  MCC=c("PG(O-27:1)","TG(35:5)","TG(33:6COOH)","TG(29:0)","PE(O-47:5)"),
  MNC=c("PE(O-47:5)","PG(O-27:1)","TG(35:5)","TG(33:6COOH)","TG(29:0)"),
  Radiality=c("PE(O-47:5)","PG(O-27:1)","TG(35:5)","TG(29:0)","TG(33:6COOH)"),
  Stress=c("PE(O-47:5)","TG(29:0)","PG(O-27:1)","TG(35:5)","TG(44:4CHO)")) 

set.seed(1234)
cyh1.upsetr<-upset(fromList(listcyh1.hub),set_size.show=T,set_size.numbers_size=22,text.scale=0.95,nsets=12,order.by =c('freq','degree'),decreasing=c('True','True'),mainbar.y.label="Lipid intersections",nintersects=100,queries =list(list(query=intersects, params=list("Closeness","Degree","DMNC","EPC","MCC","MNC","Radiality","Stress"), color="red", active=F)))
cyh1.upsetr   

cyhlo.m.b.4hmcoca<-read.csv(file.choose(), sep = ",", comment.char="", fill = TRUE,dec=".", header = TRUE,check.names=FALSE)
cyhlo.m.b.s.hptemp<- scale(cyhlo.m.b.4hmcoca[,c(3:574)])
cyhlo.m.b.s.hptemp.t<-t(cyhlo.m.b.s.hptemp)
cyhlo.m.b.s.hptemp.t
colnames(cyhlo.m.b.s.hptemp.t)<-paste(" ",1:103,sep="")
summary(cyhlo.m.b.4hmcoca$Group)
attach(cyhlo.m.b.4hmcoca)
cyhlo.m.b.s.hptemp.t.Group<-data.frame(Group=Group)
detach(cyhlo.m.b.4hmcoca)
cyhlo.m.b.s.hptemp.t.Group$Group<-factor(cyhlo.m.b.s.hptemp.t.Group$Group,levels=c('GDM','NGDM'),ordered = F)
cyhlo.m.b.s.hptemp.t.Group<-as.data.frame(cyhlo.m.b.s.hptemp.t.Group)
rownames(cyhlo.m.b.s.hptemp.t.Group)<-colnames(cyhlo.m.b.s.hptemp.t)
cyh.ann.colors<-list(Group=c('NGDM'= "#00CED1", 'GDM' = "#FFC0CB"))
table(abs(cyhlo.m.b.s.hptemp.t)>2.5)
cyhlo.m.b.s.hptemp.t[cyhlo.m.b.s.hptemp.t>=2.5]<-2.5
cyhlo.m.b.s.hptemp.t[cyhlo.m.b.s.hptemp.t<=-2.5]<--2.5
set.seed(1234)
pheatmap(mat=cyhlo.m.b.s.hptemp.t,annotation_colors = cyh.ann.colors,fontsize = 8.5,scale="none",clustering_method = "ward.D",clustering_distance_rows ="euclidean",clustering_distance_cols = "euclidean",cluster_rows = T,color=greenred(100), cluster_cols = F,annotation_legend = T, annotation_col = cyhlo.m.b.s.hptemp.t.Group,show_rownames=F,show_colnames=F, border_color = 'black')

library(uwot)
cyhlo.m.b<-read.csv(file.choose(), sep = ",", comment.char="", fill = TRUE,dec=".", header = TRUE,check.names=FALSE)
cyhlo.m.b$Group<-factor(cyhlo.m.b$Group,levels=c('NGDM','GDM'),ordered = T)
cyhlo.m.b.umapdata.s<-scale(cyhlo.m.b[,c(3:574)])
set.seed(1234)
cyhlo.m.b.s.umap<- uwot::umap(cyhlo.m.b.umapdata.s,min_dist = 0.001,learning_rate = 0.1,y = cyhlo.m.b$Group, target_weight = 0.5,nn_method=NULL,n_epochs =1000,n_neighbors = 15)
cyhlo.m.b.s.umap<-as.data.frame(cyhlo.m.b.s.umap)
cyhlo.m.b.s.umap$Group<-cyhlo.m.b$Group
colnames(cyhlo.m.b.s.umap)<-c("UMAP_1","UMAP_2","Group")
cyhlo.m.b.s.umaplot<- ggplot(cyhlo.m.b.s.umap, aes(x=UMAP_1, y=UMAP_2, colour=Group))+geom_point(size=2,shape=16)+
  xlab("UMAP1")+ 
  ylab("UMAP2")
cyhlo.m.b.s.umaplot<-cyhlo.m.b.s.umaplot + theme(panel.grid.major = element_blank(),
                                                 panel.grid.minor = element_blank(),
                                                 panel.border = element_blank(),
                                                 axis.line.x = element_line(color="black", size = 0.5),
                                                 axis.line.y = element_line(color="black", size = 0.5),
                                                 panel.background = element_blank(),axis.text=element_text(size=11,color="black"),legend.key = element_blank())
cyhlo.m.b.s.umaplot<- cyhlo.m.b.s.umaplot+scale_colour_manual(values=c("#5A7EB3","#882424"))
cyhlo.m.b.s.umaplot<-cyhlo.m.b.s.umaplot+stat_ellipse(aes(fill = Group,color=NULL),type='norm',geom = 'polygon', level = 0.95, alpha = 0.3, show.legend = FALSE)+scale_fill_manual(values = c("#5A7EB3","#882424"))
cyhlo.m.b.s.umaplot

cyhlo.b.24new.after1s<-read.csv(file.choose(), sep = ",", comment.char="", fill = TRUE,dec=".", header = TRUE,check.names=FALSE)
cyhlo.overc.b.ff<-read.csv(file.choose(), sep = ",", comment.char="", fill = TRUE,dec=".", header = TRUE,check.names=FALSE)
cyhlo.overc.b.ff.a1sliplus<-dplyr::inner_join(cyhlo.overc.b.ff,cyhlo.b.24new.after1s,by="ID")

mean(cyhlo.overc.b.ff.a1sliplus$`PE(O-47:5)`)
cyhlo.overc.b.ff.a1sliplus.sp4cdata3<-cyhlo.overc.b.ff.a1sliplus[,c("PE(O-47:5)","BPD_ST")]
cyhlo.overc.b.ff.a1sliplus.sp4cdata3<-cyhlo.overc.b.ff.a1sliplus.sp4cdata3[-c(11,12,14),]
cyhlo.cor1<-ggscatter(cyhlo.overc.b.ff.a1sliplus.sp4cdata3, x ="PE(O-47:5)", y ="BPD_ST" ,add ="reg.line" ,conf.int = T, add.params = NULL)+
  stat_cor(method = "spearman",label.x =0.003, label.y = 10)+
  xlab("PE(O-47:5) (μg/μL)")+
  ylab("BPD_ST (cm)")
cyhlo.cor1

mean(cyhlo.overc.b.ff.a1sliplus$`TG(O-33:4)`)
cyhlo.overc.b.ff.a1sliplus.sp4cdata2<-cyhlo.overc.b.ff.a1sliplus[,c("TG(O-33:4)","BPD_ST")]
cyhlo.overc.b.ff.a1sliplus.sp4cdata2<-cyhlo.overc.b.ff.a1sliplus.sp4cdata2[-c(11,12,14),]
cyhlo.cor2<-ggscatter(cyhlo.overc.b.ff.a1sliplus.sp4cdata2, x ="TG(O-33:4)", y ="BPD_ST" ,add ="reg.line" ,conf.int = T, add.params = NULL)+
  stat_cor(method = "spearman",label.x =0.002, label.y = 10)+
  xlab("TG(O-33:4) (μg/μL)")+
  ylab("BPD_ST (cm)")
cyhlo.cor2

mean(cyhlo.overc.b.ff.a1sliplus$`TG(P-33:3)`)
cyhlo.overc.b.ff.a1sliplus.sp4cdata1<-cyhlo.overc.b.ff.a1sliplus[,c("TG(P-33:3)","BPD_ST")]
cyhlo.overc.b.ff.a1sliplus.sp4cdata1<-cyhlo.overc.b.ff.a1sliplus.sp4cdata1[-c(11,12,14),]
cyhlo.cor3<-ggscatter(cyhlo.overc.b.ff.a1sliplus.sp4cdata1, x ="TG(P-33:3)", y ="BPD_ST" ,add ="reg.line" ,conf.int = T, add.params = NULL)+
  stat_cor(method = "spearman",label.x =0.002, label.y = 10)+
  xlab("TG(P-33:3) (μg/μL)")+
  ylab("BPD_ST (cm)")
cyhlo.cor3

mean(cyhlo.overc.b.ff.a1sliplus$`TG(O-33:4)`)
cyhlo.cor4<-ggscatter(cyhlo.overc.b.ff.a1sliplus, x ="TG(O-33:4)", y ="HC_ST" ,add ="reg.line" ,conf.int = T, add.params = NULL)+
  stat_cor(method = "spearman",label.x =0.002, label.y = 37)+
  xlab("TG(O-33:4) (μg/μL)")+
  ylab("HC_ST (cm)")
cyhlo.cor4

mean(cyhlo.overc.b.ff.a1sliplus$`TG(O-33:4)`)
cyhlo.cor5<-ggscatter(cyhlo.overc.b.ff.a1sliplus, x ="TG(P-33:3)", y ="HC_ST" ,add ="reg.line" ,conf.int = T, add.params = NULL)+
  stat_cor(method = "spearman",label.x =0.003, label.y = 37)+
  xlab("TG(P-33:3) (μg/μL)")+
  ylab("HC_ST (cm)")
cyhlo.cor5

mean(cyhlo.overc.b.ff.a1sliplus$`PE(O-47:5)`)
cyhlo.cor6<-ggscatter(cyhlo.overc.b.ff.a1sliplus, x ="PE(O-47:5)", y ="AC_ST" ,add ="reg.line" ,conf.int = T, add.params = NULL)+
  stat_cor(method = "spearman",label.x =0.003, label.y = 37)+
  xlab("PE(O-47:5) (μg/μL)")+
  ylab("AC_ST (cm)")
cyhlo.cor6

mean(cyhlo.overc.b.ff.a1sliplus$`PE(O-47:5)`)
cyhlo.cor7<-ggscatter(cyhlo.overc.b.ff.a1sliplus, x ="PE(O-47:5)", y ="PT_ST" ,add ="reg.line" ,conf.int = T, add.params = NULL)+
  stat_cor(method = "spearman",label.x =0.003, label.y = 10)+
  xlab("PE(O-47:5) (μg/μL)")+
  ylab("PT_ST (cm)")
cyhlo.cor7

mean(cyhlo.overc.b.ff.a1sliplus$`LPC(22:3)`)
cyhlo.cor8<-ggscatter(cyhlo.overc.b.ff.a1sliplus, x ="LPC(22:3)", y ="HC_TT" ,add ="reg.line" ,conf.int = T, add.params = NULL)+
  stat_cor(method = "spearman",label.x =0.00001, label.y =41 )+
  xlab("LPC(22:3) (μg/μL)")+
  ylab("HC_TT (cm)")
cyhlo.cor8

mean(cyhlo.overc.b.ff.a1sliplus$`PG(O-27:1)`)
cyhlo.cor9<-ggscatter(cyhlo.overc.b.ff.a1sliplus, x ="PG(O-27:1)", y ="AFI_TT" ,add ="reg.line" ,conf.int = T, add.params = NULL)+
  stat_cor(method = "spearman",label.x =0.00025, label.y =28 )+
  xlab("PG(O-27:1) (μg/μL)")+
  ylab("AFI_TT (cm)")
cyhlo.cor9

median(cyhlo.overc.b.ff.a1sliplus$`TG(35:5)`)
cyhlo.cor10<-ggscatter(cyhlo.overc.b.ff.a1sliplus, x ="TG(35:5)", y ="AFI_TT" ,add ="reg.line" ,conf.int = T, add.params = NULL)+
  stat_cor(method = "spearman",label.x =0.0008, label.y =25 )+
  xlab("TG(35:5) (μg/μL)")+
  ylab("AFI_TT (cm)")
cyhlo.cor10

mean(cyhlo.overc.b.ff.a1sliplus$`PG(O-27:1)`)
cyhlo.cor11<-ggscatter(cyhlo.overc.b.ff.a1sliplus, x ="TG(O-33:4)", y ="AFI_TT" ,add ="reg.line" ,conf.int = T, add.params = NULL)+
  stat_cor(method = "spearman",label.x =0.003, label.y =25 )+
  xlab("TG(O-33:4) (μg/μL)")+
  ylab("AFI_TT (cm)")
cyhlo.cor11

mean(cyhlo.overc.b.ff.a1sliplus$`PG(O-27:1)`)
cyhlo.cor12<-ggscatter(cyhlo.overc.b.ff.a1sliplus, x ="TG(P-33:3)", y ="AFI_TT" ,add ="reg.line" ,conf.int = T, add.params = NULL)+
  stat_cor(method = "spearman",label.x =0.003, label.y =25 )+
  xlab("TG(P-33:3) (μg/μL)")+
  ylab("AFI_TT (cm)")
cyhlo.cor12

library(Boruta)
set.seed(1234)
cyhlo.ff.bo.start<-Boruta(cyhlo.overc.b.ff.a1sliplus[,c(48,93,208,212)],cyhlo.overc.b.ff.a1sliplus[,c("Group")],doTrace=1,maxRuns=1000,holdHistory=T)
print(cyhlo.ff.bo.start)
attStats(cyhlo.ff.bo.start)
plot(cyhlo.ff.bo.start, xlab = "", xaxt = "n")
lz.cyhlo.ff.bo.start<-lapply(1:ncol(cyhlo.ff.bo.start$ImpHistory),function(i) cyhlo.ff.bo.start$ImpHistory[is.finite(cyhlo.ff.bo.start$ImpHistory[,i]),i])
names(lz.cyhlo.ff.bo.start) <- colnames(cyhlo.ff.bo.start$ImpHistory)
labels.cyhlo.ff.bo.start <- sort(sapply(lz.cyhlo.ff.bo.start,median))
labels.cyhlo.ff.bo.start
axis(side = 1,las=2,labels = names(labels.cyhlo.ff.bo.start),at = 1:ncol(cyhlo.ff.bo.start$ImpHistory), cex.axis = 0.6)
cyhlo.ff.bo.final<-TentativeRoughFix(cyhlo.ff.bo.start)
print(cyhlo.ff.bo.final)
cyhlo.ff.bo.dataframe.final<-attStats(cyhlo.ff.bo.final)
print(cyhlo.ff.bo.dataframe.final)
plot(cyhlo.ff.bo.final, xlab = "", xaxt = "n")
lz.cyhlo.ff.bo.final<-lapply(1:ncol(cyhlo.ff.bo.final$ImpHistory),function(i) cyhlo.ff.bo.final$ImpHistory[is.finite(cyhlo.ff.bo.final$ImpHistory[,i]),i])
names(lz.cyhlo.ff.bo.final) <- colnames(cyhlo.ff.bo.final$ImpHistory)
labels.cyhlo.ff.bo.final <- sort(sapply(lz.cyhlo.ff.bo.final,median))
labels.cyhlo.ff.bo.final
axis(side = 1,las=2,labels = names(labels.cyhlo.ff.bo.final),at = 1:ncol(cyhlo.ff.bo.final$ImpHistory), cex.axis = 0.6)

cyhlo.overc.b.ff.a2sliplus<-read.csv(file.choose(), sep = ",", comment.char="", fill = TRUE,dec=".", header = TRUE,check.names=FALSE)
cyhlo.overc.b.ff.a2sliplus$Group<-factor(cyhlo.overc.b.ff.a2sliplus$Group,levels=c('NGDM','GDM'),ordered = F)

library(caret)
library(xgboost)
cyhlo.lbm.ctrl <- trainControl(method = "repeatedcv", number = 10,repeats=3,classProbs =  TRUE)

set.seed(1234)
cyhlo.lbm.m1<- train(x=cyhlo.overc.b.ff.a1sliplus[,c(48,93,208,212)],y=cyhlo.overc.b.ff.a1sliplus[,c("Group")],method ="LogitBoost",metric="Accuracy",trControl = cyhlo.lbm.ctrl)
cyhlo.lbm.m1
plot(cyhlo.lbm.m1)
cyhlo.lbm.m1.grid<-cyhlo.lbm.m1$bestTune
set.seed(1234)
cyhlo.lbm.m2<- train(x=cyhlo.overc.b.ff.a1sliplus[,c(48,93,208,212)],y=cyhlo.overc.b.ff.a1sliplus[,c("Group")],method ="LogitBoost" ,trControl = cyhlo.lbm.ctrl,tuneGrid =expand.grid(cyhlo.lbm.m1.grid),metric="Accuracy")
cyhlo.lbm.m2
set.seed(1234)
cyhlo.b.lbm.m2.pred<-as.data.frame(predict(cyhlo.lbm.m2,newdata=cyhlo.overc.b.ff.a1sliplus[,c(48,93,208,212)],type="prob"))
set.seed(1234)
cyhlo.lbm.m3<- train(x=cyhlo.overc.b.ff.a1sliplus[,c(208,212)],y=cyhlo.overc.b.ff.a1sliplus[,c("Group")],method ="LogitBoost",metric="Accuracy",trControl = cyhlo.lbm.ctrl)
cyhlo.lbm.m3
plot(cyhlo.lbm.m3)
cyhlo.lbm.m3.grid<-cyhlo.lbm.m3$bestTune
set.seed(1234)
cyhlo.lbm.m4<- train(x=cyhlo.overc.b.ff.a1sliplus[,c(208,212)],y=cyhlo.overc.b.ff.a1sliplus[,c("Group")],method ="LogitBoost" ,trControl = cyhlo.lbm.ctrl,tuneGrid =expand.grid(cyhlo.lbm.m3.grid),metric="Accuracy")
cyhlo.lbm.m4
set.seed(1234)
cyhlo.b.lbm.m4.pred<-as.data.frame(predict(cyhlo.lbm.m4,newdata=cyhlo.overc.b.ff.a1sliplus[,c(208,212)],type="prob"))

cyhlo.lbm.m2.lime <- lime(cyhlo.overc.b.ff.a1sliplus[,c(48,93,208,212)], cyhlo.lbm.m2)
set.seed(1234)
cyhlo.gbm.m2.gdm.le <- lime::explain(cyhlo.overc.b.ff.a1sliplus[,c(48,93,208,212)], cyhlo.lbm.m2.lime, labels = c("GDM"), n_features=2,feature_select="tree")
cyhlo.gbm.m2.ngdm.le <- lime::explain(cyhlo.overc.b.ff.a1sliplus[,c(48,93,208,212)], cyhlo.lbm.m2.lime, labels = c("NGDM"), n_features=2,feature_select="tree")
cyhlo.gbm.m2.gdm.le.plot<-plot_explanations(cyhlo.gbm.m2.gdm.le)+
  theme(axis.title.x=element_blank(),
        axis.text.x=element_blank(),
        axis.ticks.x=element_blank())
cyhlo.gbm.m2.gdm.le.plot

cyhlo.gbm.m2.ngdm.le.plot<-plot_explanations(cyhlo.gbm.m2.ngdm.le)+
  theme(axis.title.x=element_blank(),
        axis.text.x=element_blank(),
        axis.ticks.x=element_blank())
cyhlo.gbm.m2.ngdm.le.plot

cyhlo.b.lbm.roc<-pROC::roc(cyhlo.overc.b.ff.a1sliplus$Group,cyhlo.b.lbm.m2.pred$GDM,direction="auto")
cyhlo.b.lbm.roc
cutoff::roc(cyhlo.b.lbm.m2.pred$GDM,cyhlo.overc.b.ff.a1sliplus$Group)
ci.auc(cyhlo.b.lbm.roc)
plot(cyhlo.b.lbm.roc,legacy.axes = TRUE,main="",thresholds="best", print.thres="best")

cyhlo.b.lbmlp.roc<-pROC::roc(cyhlo.overc.b.ff.a1sliplus$Group,cyhlo.b.lbm.m4.pred$GDM,direction="auto")
cyhlo.b.lbmlp.roc
cutoff::roc(cyhlo.b.lbm.m4.pred$GDM,cyhlo.overc.b.ff.a1sliplus$Group)
ci.auc(cyhlo.b.lbmlp.roc)
plot(cyhlo.b.lbmlp.roc,legacy.axes = TRUE,main="",thresholds="best", print.thres="best")

cyhlo.b.pgs.roc<-pROC::roc(cyhlo.overc.b.ff.a1sliplus$Group,cyhlo.overc.b.ff.a1sliplus$`PG(O-27:1)`,direction="auto")
cyhlo.b.pgs.roc
cutoff::roc(cyhlo.overc.b.ff.a1sliplus$`PG(O-27:1)`,cyhlo.overc.b.ff.a1sliplus$Group)
ci.auc(cyhlo.b.pgs.roc)
plot(cyhlo.b.pgs.roc,legacy.axes = TRUE,main="",thresholds="best", print.thres="best")

cyhlo.b.tgs.roc<-pROC::roc(cyhlo.overc.b.ff.a1sliplus$Group,cyhlo.overc.b.ff.a1sliplus$`TG(35:5)`,direction="auto")
cyhlo.b.tgs.roc
cutoff::roc(cyhlo.overc.b.ff.a1sliplus$`TG(35:5)`,cyhlo.overc.b.ff.a1sliplus$Group)
ci.auc(cyhlo.b.tgs.roc)
plot(cyhlo.b.tgs.roc,legacy.axes = TRUE,main="",thresholds="best", print.thres="best")

cyhlo.overc.b.ff.a1sliplus.4roc<-data.frame(cyhlo.overc.b.ff.a1sliplus[,c("Group","PG(O-27:1)","TG(35:5)")])
cyhlo.overc.b.ff.a1sliplus.4roc$cyhlo.b.gbm.m2.pred.GDM<-cyhlo.b.gbm.m2.pred$GDM 
cyhlo.overc.b.ff.a1sliplus.4roc$cyhlo.b.gbm.m4.pred.GDM<-cyhlo.b.gbm.m4.pred$GDM 
roclist.cyhlo.b<-pROC::roc(Group~PG.O.27.1.+TG.35.5.+cyhlo.b.gbm.m2.pred.GDM+cyhlo.b.gbm.m4.pred.GDM,data=cyhlo.overc.b.ff.a1sliplus.4roc,direction="auto")
ggroclist.cyhlo.b<- pROC::ggroc(roclist.cyhlo.b, legacy.axes = TRUE,aes=c("color","linetype"))+geom_segment(aes(x = 0, xend = 1, y = 0, yend = 1), color="black", linetype=c(1))+scale_colour_discrete(breaks = c("PG.O.27.1.","TG.35.5.","cyhlo.b.gbm.m4.pred.GDM","cyhlo.b.gbm.m2.pred.GDM"),labels=c("PG(O-27:1)","TG(35:5)","TG(35:5)+PG(O-27:1)","TG(35:5)+PG(O-27:1)+TP+RDW"),name="indicators")+scale_linetype_discrete(breaks=c("PG.O.27.1.","TG.35.5.","cyhlo.b.gbm.m4.pred.GDM","cyhlo.b.gbm.m2.pred.GDM"),labels=c("PG(O-27:1)","TG(35:5)","TG(35:5)+PG(O-27:1)","TG(35:5)+PG(O-27:1)+TP+RDW"),name="indicators")+theme_bw()
ggroclist.cyhlo.b
cyhlo.overc.b.ff.a1sliplus

library(lipidr)
cyhlo.m.b.4lipidrtab1<-as_lipidomics_experiment(read.csv(file.choose(), sep = ",", comment.char="", fill = TRUE,dec=".", header = TRUE,check.names=FALSE))
cyhlo.m.b.4lipidrtab2
cyhlo.m.b.4lipidrtab2$FHD<-as.factor(cyhlo.m.b.4lipidrtab2$FHD)
cyhlo.m.b.4lipidrtab2$FHD<-factor(cyhlo.m.b.4lipidrtab2$FHD,levels=c("yes","no"),ordered = F)
cyhlo.m.b.4lipidrtab2$SampleType <-as.factor(cyhlo.m.b.4lipidrtab2$SampleType)
cyhlo.m.b.4lipidrtab2$SampleType<-factor(cyhlo.m.b.4lipidrtab2$SampleType,levels=c("NGDM","GDM"),ordered = F)
cyhlo.m.b.4lipidrtab<- add_sample_annotation(cyhlo.m.b.4lipidrtab1,cyhlo.m.b.4lipidrtab2)
cyhlo.m.b.4lipidrtab.ff <-cyhlo.m.b.4lipidrtab[!is.na(rowData(cyhlo.m.b.4lipidrtab)$Class),]
cyhlo.m.b.4lipidr.d<- de_analysis(cyhlo.m.b.4lipidrtab.ff, GDM-NGDM,measure="Area")

cyhlo.m.b.4lipidr.ff.che<-rowData(cyhlo.m.b.4lipidrtab.ff)$Class %in% c("ChE")
cyhlo.m.b.4lipidrtab.ff.che<-cyhlo.m.b.4lipidrtab.ff[cyhlo.m.b.4lipidr.ff.che,]
cyhlo.m.b.4lipidr.che.d1<- de_analysis(cyhlo.m.b.4lipidrtab.ff.che, GDM-NGDM,measure="Area")
cyhlo.m.b.4lipidr.che.d1<-cyhlo.m.b.4lipidr.che.d1[,-c(8)]  
cyhlo.m.b.4lipidr.che.d2<-dplyr::inner_join(cyhlo.m.b.4lipidr.che.d1,cyhlo.m.b.4lipidr.fcfromma,by="Molecule")
cyhlo.m.b.4lipidr.che.d2
plot_trend(cyhlo.m.b.4lipidr.che.d2,"length")
plot_trend(cyhlo.m.b.4lipidr.che.d2,"unsat")

cyhlo.m.b.4lipidr.ff.stg<-rowData(cyhlo.m.b.4lipidrtab.ff)$Class %in% c("TG")
cyhlo.m.b.4lipidrtab.ff.stg<-cyhlo.m.b.4lipidrtab.ff[cyhlo.m.b.4lipidr.ff.stg,]
cyhlo.m.b.4lipidr.stg.d1<- de_analysis(cyhlo.m.b.4lipidrtab.ff.stg, GDM-NGDM,measure="Area")
cyhlo.m.b.4lipidr.stg.d1<-cyhlo.m.b.4lipidr.stg.d1[,-c(8)]  
cyhlo.m.b.4lipidr.stg.d2<-dplyr::inner_join(cyhlo.m.b.4lipidr.stg.d1,cyhlo.m.b.4lipidr.fcfromma,by="Molecule")
cyhlo.m.b.4lipidr.stg.d2
plot_trend(cyhlo.m.b.4lipidr.stg.d2,"length")
plot_trend(cyhlo.m.b.4lipidr.stg.d2,"unsat")

cyhlo.m.b.4lipidr.ff.spgo<-rowData(cyhlo.m.b.4lipidrtab.ff)$Class %in% c("PGO")
cyhlo.m.b.4lipidrtab.ff.spgo<-cyhlo.m.b.4lipidrtab.ff[cyhlo.m.b.4lipidr.ff.spgo,]
cyhlo.m.b.4lipidr.spgo.d1<- de_analysis(cyhlo.m.b.4lipidrtab.ff.spgo, GDM-NGDM,measure="Area")
cyhlo.m.b.4lipidr.spgo.d1<-cyhlo.m.b.4lipidr.spgo.d1[,-c(8)]  
cyhlo.m.b.4lipidr.spgo.d2<-dplyr::inner_join(cyhlo.m.b.4lipidr.spgo.d1,cyhlo.m.b.4lipidr.fcfromma,by="Molecule")
cyhlo.m.b.4lipidr.spgo.d2
plot_trend(cyhlo.m.b.4lipidr.spgo.d2,"length")
plot_trend(cyhlo.m.b.4lipidr.spgo.d2,"unsat")

cyhlo.m.b.4lipidr.ff.dg<-rowData(cyhlo.m.b.4lipidrtab.ff)$Class %in% c("DG","DGO","DGP")
cyhlo.m.b.4lipidrtab.ff.dg<-cyhlo.m.b.4lipidrtab.ff[cyhlo.m.b.4lipidr.ff.dg,]
cyhlo.m.b.4lipidr.dg.d1<- de_analysis(cyhlo.m.b.4lipidrtab.ff.dg, GDM-NGDM,measure="Area")
cyhlo.m.b.4lipidr.dg.d1<-cyhlo.m.b.4lipidr.dg.d1[,-c(8)]  
cyhlo.m.b.4lipidr.dg.d2<-dplyr::inner_join(cyhlo.m.b.4lipidr.dg.d1,cyhlo.m.b.4lipidr.fcfromma,by="Molecule")
cyhlo.m.b.4lipidr.dg.d2
plot_trend(cyhlo.m.b.4lipidr.dg.d2,"length")
plot_trend(cyhlo.m.b.4lipidr.dg.d2,"unsat")

cyhlo.m.b.4lipidr.ff.lpc<-rowData(cyhlo.m.b.4lipidrtab.ff)$Class %in% c("LPC","LPCO","LPCP")
cyhlo.m.b.4lipidrtab.ff.lpc<-cyhlo.m.b.4lipidrtab.ff[cyhlo.m.b.4lipidr.ff.lpc,]
cyhlo.m.b.4lipidr.lpc.d1<- de_analysis(cyhlo.m.b.4lipidrtab.ff.lpc, GDM-NGDM,measure="Area")
cyhlo.m.b.4lipidr.lpc.d1<-cyhlo.m.b.4lipidr.lpc.d1[,-c(8)]  
cyhlo.m.b.4lipidr.lpc.d2<-dplyr::inner_join(cyhlo.m.b.4lipidr.lpc.d1,cyhlo.m.b.4lipidr.fcfromma,by="Molecule")
cyhlo.m.b.4lipidr.lpc.d2
plot_trend(cyhlo.m.b.4lipidr.lpc.d2,"length")
plot_trend(cyhlo.m.b.4lipidr.lpc.d2,"unsat")

cyhlo.m.b.4lipidr.ff.pc<-rowData(cyhlo.m.b.4lipidrtab.ff)$Class %in% c("PC")
cyhlo.m.b.4lipidrtab.ff.pc<-cyhlo.m.b.4lipidrtab.ff[cyhlo.m.b.4lipidr.ff.pc,]
cyhlo.m.b.4lipidr.pc.d1<- de_analysis(cyhlo.m.b.4lipidrtab.ff.pc, GDM-NGDM,measure="Area")
cyhlo.m.b.4lipidr.pc.d1<-cyhlo.m.b.4lipidr.pc.d1[,-c(8)]  
cyhlo.m.b.4lipidr.pc.d2<-dplyr::inner_join(cyhlo.m.b.4lipidr.pc.d1,cyhlo.m.b.4lipidr.fcfromma,by="Molecule")
cyhlo.m.b.4lipidr.pc.d2
plot_trend(cyhlo.m.b.4lipidr.pc.d2,"length")
plot_trend(cyhlo.m.b.4lipidr.pc.d2,"unsat")

cyhlo.m.b.4lipidr.ff.pe<-rowData(cyhlo.m.b.4lipidrtab.ff)$Class %in% c("PE")
cyhlo.m.b.4lipidrtab.ff.pe<-cyhlo.m.b.4lipidrtab.ff[cyhlo.m.b.4lipidr.ff.pe,]
cyhlo.m.b.4lipidr.pe.d1<- de_analysis(cyhlo.m.b.4lipidrtab.ff.pe, GDM-NGDM,measure="Area")
cyhlo.m.b.4lipidr.pe.d1<-cyhlo.m.b.4lipidr.pe.d1[,-c(8)]  
cyhlo.m.b.4lipidr.pe.d2<-dplyr::inner_join(cyhlo.m.b.4lipidr.pe.d1,cyhlo.m.b.4lipidr.fcfromma,by="Molecule")
cyhlo.m.b.4lipidr.pe.d2
plot_trend(cyhlo.m.b.4lipidr.pe.d2,"length")
plot_trend(cyhlo.m.b.4lipidr.pe.d2,"unsat")

cyhlo.m.b.4lipidr.ff.pg<-rowData(cyhlo.m.b.4lipidrtab.ff)$Class %in% c("PG","PGO","PGP")
cyhlo.m.b.4lipidrtab.ff.pg<-cyhlo.m.b.4lipidrtab.ff[cyhlo.m.b.4lipidr.ff.pg,]
cyhlo.m.b.4lipidr.pg.d1<- de_analysis(cyhlo.m.b.4lipidrtab.ff.pg, GDM-NGDM,measure="Area")
cyhlo.m.b.4lipidr.pg.d1<-cyhlo.m.b.4lipidr.pg.d1[,-c(8)]  
cyhlo.m.b.4lipidr.pg.d2<-dplyr::inner_join(cyhlo.m.b.4lipidr.pg.d1,cyhlo.m.b.4lipidr.fcfromma,by="Molecule")
cyhlo.m.b.4lipidr.pg.d2
plot_trend(cyhlo.m.b.4lipidr.pg.d2,"length")
plot_trend(cyhlo.m.b.4lipidr.pg.d2,"unsat")

cyhlo.m.b.4lipidr.ff.pi<-rowData(cyhlo.m.b.4lipidrtab.ff)$Class %in% c("PI","PIO","PIP")
cyhlo.m.b.4lipidrtab.ff.pi<-cyhlo.m.b.4lipidrtab.ff[cyhlo.m.b.4lipidr.ff.pi,]
cyhlo.m.b.4lipidr.pi.d1<- de_analysis(cyhlo.m.b.4lipidrtab.ff.pi, GDM-NGDM,measure="Area")
cyhlo.m.b.4lipidr.pi.d1<-cyhlo.m.b.4lipidr.pi.d1[,-c(8)]  
cyhlo.m.b.4lipidr.pi.d2<-dplyr::inner_join(cyhlo.m.b.4lipidr.pi.d1,cyhlo.m.b.4lipidr.fcfromma,by="Molecule")
cyhlo.m.b.4lipidr.pi.d2
plot_trend(cyhlo.m.b.4lipidr.pi.d2,"length")
plot_trend(cyhlo.m.b.4lipidr.pi.d2,"unsat")

cyhlo.m.b.4lipidr.ff.sm<-rowData(cyhlo.m.b.4lipidrtab.ff)$Class %in% c("SM")
cyhlo.m.b.4lipidrtab.ff.sm<-cyhlo.m.b.4lipidrtab.ff[cyhlo.m.b.4lipidr.ff.sm,]
cyhlo.m.b.4lipidr.sm.d1<- de_analysis(cyhlo.m.b.4lipidrtab.ff.sm, GDM-NGDM,measure="Area")
cyhlo.m.b.4lipidr.sm.d1<-cyhlo.m.b.4lipidr.sm.d1[,-c(8)]  
cyhlo.m.b.4lipidr.sm.d2<-dplyr::inner_join(cyhlo.m.b.4lipidr.sm.d1,cyhlo.m.b.4lipidr.fcfromma,by="Molecule")
cyhlo.m.b.4lipidr.sm.d2
plot_trend(cyhlo.m.b.4lipidr.sm.d2,"length")
plot_trend(cyhlo.m.b.4lipidr.sm.d2,"unsat")

cyhlo.m.b.4lipidr.ff.tg<-rowData(cyhlo.m.b.4lipidrtab.ff)$Class %in% c("TG","TGO","TGP")
cyhlo.m.b.4lipidrtab.ff.tg<-cyhlo.m.b.4lipidrtab.ff[cyhlo.m.b.4lipidr.ff.tg,]
cyhlo.m.b.4lipidr.tg.d1<- de_analysis(cyhlo.m.b.4lipidrtab.ff.tg, GDM-NGDM,measure="Area")
cyhlo.m.b.4lipidr.tg.d1<-cyhlo.m.b.4lipidr.tg.d1[,-c(8)]  
cyhlo.m.b.4lipidr.tg.d2<-dplyr::inner_join(cyhlo.m.b.4lipidr.tg.d1,cyhlo.m.b.4lipidr.fcfromma,by="Molecule")
cyhlo.m.b.4lipidr.tg.d2
plot_trend(cyhlo.m.b.4lipidr.tg.d2,"length")
plot_trend(cyhlo.m.b.4lipidr.tg.d2,"unsat")

library(tableone)
library(cowplot)
library(ggplotify)
c.cyhlo.overc.b.ff.a1sliplus.4table1<-c("Age","Educated_degree","Production","PSQI","EPDS")
c.cyhlo.overc.b.ff.a1sliplus.4table1.table<- CreateTableOne(vars =c.cyhlo.overc.b.ff.a1sliplus.4table1, strata = "Group" , data =cyhlo.overc.b.ff.a1sliplus.4table1, factorVars =c("Educated_degree","Production","PSQI","EPDS"),addOverall = F)
print(c.cyhlo.overc.b.ff.a1sliplus.4table1.table, nonnormal =c("Age"), exact =NULL,catDigits = 2,contDigits = 2,pDigits = 3,smd=F,showAllLevels=T)                                                                                                                                                                                                                                                                             
