# Supplementary material for: Lipidomics and machine learning revealing dysregulation of specific triacylglycerol and phosphatidylglycerol as hub lipids associated with fetal growth in gestational diabetes mellitus
Source: PeerJ. 2026 Apr 7;14:e20841. doi: 10.7717/peerj.20841 (PMC13068011; doi:10.7717/peerj.20841)
Supplement: Supplemental Information 2 [file peerj-14-20841-s002.csv]

ID	Group	Parity	Neonatal_weight	Neonatal_length	Agpar_1min	Agpar_5min	Agpar_10min	Age	Gestational_weight_gain	Educated_degree	NT	CRL	ALT	AST	DRR	TBIL	DBIL	IBIL	TBA	TP	ALB	GLO	AGR	ALP	GGT	CK	CK_MB	LDH	K	Na	Cl	Ca	Mg	P	CO2	GLU	UREA	CRE	UA	CHO	TG	HDLc	LDLc	apoA1	apoB	Sop	CFR	WBCC	NE_per
B100	GDM	0	3230	48	10	10	10	28	7.6	higher_education	0.14	6.9	11.8	12.7	1.08	8.1	1.6	6.5	0.7	68.6	37	31.6	1.17	47	14	86	1.3	128	4.1	138.1	105.1	2.2	0.81	1.4	23.1	5.32	3.25	51	291	4.81	1.49	1.71	2.35	2.03	0.85	293	125.9	10.44	66.7
B101	GDM	1	3210	51	10	10	10	31	9	higher_education	0.15	7.6	17.1	18.1	1.06	11.3	1.9	9.4	0.9	62.1	36.2	25.9	1.4	57	8	30	1.2	158	4.74	140.1	107.1	2.3	0.8	1.24	24.1	3.53	2.72	48	217	6.2	1.33	2.32	3.18	2.25	1.07	295.9	125.3	5.67	71
B102	GDM	0	3190	50	10	10	1	30	12.3	higher_education	0.14	6.7	34.2	22.1	0.65	7.5	1	6.5	0.2	66	36.7	29.3	1.25	44	10	27	1	152	3.91	137.7	104.4	2.3	0.73	1.42	21	3.67	3.04	45	395	6.66	1.91	2.69	2.94	2.9	1.1	289.9	129.5	14.53	75.6
B103	GDM	4	3020	49	10	10	10	30	9	secondary_education	0.1	6.8	17.7	19.4	1.1	8.2	1.1	7.1	0.8	69.2	39.6	29.6	1.34	72	11	68	2	179	4.18	140.4	105.9	2.4	0.75	1.22	23.6	4.35	3.16	54	271	7.14	1.83	2.73	3.6	2.76	1.19	296.7	122.8	9.03	64.8
B104	GDM	1	3800	50	10	10	10	33	12.5	higher_education	0.15	6.4	12.8	21.8	1.7	26.3	2.1	3.4	0.6	69.2	38.1	36.9	0.89	40	29	5.7	0.85	101	3.32	123.7	109.3	2.42	0.66	1.06	19.1	5.04	4.82	65	25.6	4.57	2.49	1.16	4.51	1.69	1.88	298.4	108.4	11.77	68.7
B105	GDM	0	2970	50	10	10	10	31	9	higher_education	0.1	6.2	8.6	10.5	1.22	5.8	1	4.8	1.9	64	34.8	29.2	1.19	75	16	22	1.5	119	4.01	139.3	104.8	2.2	0.78	1.17	25.6	4.15	2.3	54	253	4.76	2.24	1.94	2.22	2.11	0.9	293.1	122	9.91	69.7
B106	GDM	0	3120	50	10	10	10	32	6	higher_education	0.17	6.8	11.5	16	1.39	5.6	0.9	4.7	0.9	60.2	31.3	28.9	1.08	81	11	20	0.9	141	4.14	138.4	105.3	2.2	0.64	1.47	22.5	4.25	2.38	48	234	6.08	3.39	1.72	3.22	1.88	1.25	291.7	124.8	15.1	67.9
B107	GDM	0	3300	51	10	10	10	27	8	higher_education	0.13	5.7	29.5	24.7	0.84	11.5	2	9.5	2.2	64.9	34.3	30.6	1.12	84	21	23	1.8	180	3.89	138.3	104.2	2.2	0.86	1.34	24.7	4.34	2.36	61	207	5.08	1.76	2.28	2.2	2.55	0.83	291.1	119.1	13.62	70.6
B108	GDM	0	2870	49	10	10	10	24	9	higher_education	0.21	7.6	16	13	0.81	2.8	1.3	1.5	0.3	69	39.1	29.9	1.31	80	30	33	17	141	4.26	137.3	102.7	2.4	0.84	1.23	20	5.37	2.07	35	283	6.4	2.82	1.84	3.18	2.4	1.05	290.6	151.2	14.74	74.5
B109	GDM	1	3060	47	10	10	10	37	13.3	higher_education	0.15	6.7	17.3	20.2	1.17	6.8	1	5.8	0.6	65.3	35.6	29.7	1.2	52	9	61	1	169	4.14	137.5	104.7	2.3	0.73	1.3	22	4.04	3.06	43	215	5.75	1.7	2.4	2.57	2.68	1.01	290.4	125.2	7.44	66.1
B110	GDM	1	2690	49	10	10	10	33	14	higher_education	0.15	7.2	7.9	16	2.03	5	0.6	4.4	1.3	65	34.4	30.6	1.12	58	13	26	1	127	3.98	138	104.5	2.3	0.8	1.41	22	5.32	3.45	41	172	7.35	2.09	2.89	3.56	2.92	1.29	292.7	130.8	14.1	74.7
B111	GDM	2	2660	48	10	10	10	30	8	higher_education	0.16	6.9	9.5	12.2	1.28	5.1	0.9	4.4	0.7	65	32.3	32.7	0.99	67	9	31	0.85	101	4.26	138.7	106.3	2.11	0.79	1.59	21.3	4.36	4.31	57	237	5	3.47	1.84	2.22	2.51	1.04	294.6	119.8	11.64	71.8
B112	GDM	1	2700	50	10	10	10	36	7.5	higher_education	0.12	6.9	42.6	24	0.56	5.9	0.7	5.2	3.8	72.8	34.7	29.6	1.4	40	5	5.7	50	225	3.43	123.7	102	2	0.86	1.03	26.3	4.42	3.45	46	317	3.48	1.8	188	2.36	1.73	0.19	282.1	109.5	8.94	70.7
B113	GDM	0	3560	51	10	10	10	28	11.5	higher_education	0.11	5.7	17.3	15.9	0.92	4.9	0.7	4.2	0.7	69.2	37.1	32.1	1.16	76	11	29	2.1	131	4.03	138.6	102	2.4	0.71	1.28	25.1	4.5	2.23	30	260	7.34	2.37	2.9	3.48	3.68	1.23	292	151.2	11.87	77.4
B63	GDM	1	3850	51	10	10	10	41	8	secondary_education	0.17	6.4	24	21.9	0.91	6.1	1	5.1	0.6	68.3	34.2	34.1	1	96	18	30	1.2	173	4.21	138.5	104.8	2.3	0.78	1.35	23.1	4.1	3.13	58	270	7.36	2.46	2.22	3.93	2.86	1.35	292.6	110.3	7.96	75.5
B64	GDM	0	3120	49	10	10	10	29	13	higher_education	0.1	4.6	34.7	20.4	0.59	6	0.8	5.2	0.9	63.9	34.2	29.7	1.15	65	22	20	0.6	146	3.42	138	106	2.4	0.68	1.31	21.6	4.13	1.68	38	118	5.8	2.66	1.47	3.11	1.73	1.17	228.6	138.9	11.38	73.3
B65	GDM	0	3050	51	10	10	10	36	1.5	higher_education	0.13	6.4	10.2	13.8	1.35	26.3	3.6	22.7	1.8	71.6	41.1	30.5	1.35	37	9	45	2	155	4.09	137.5	103.7	2.4	0.79	1.33	22.3	4.13	3.84	54	326	5.86	1.89	2.15	2.84	2.66	1.02	291.2	117	7.69	70.2
B66	GDM	0	2950	48	10	10	10	33	-5	higher_education	0.22	3.7	14.4	12	0.83	12.7	2	11.8	2	63.9	34.7	24.7	0.89	40	5	100	18	222	4.56	136.1	102.9	2.1	0.91	1.59	26.7	4.61	5.08	45	25.6	4.79	1.51	3.21	1.23	3.68	0.19	298.4	111.9	7.7	76.3
B67	GDM	0	3580	52	10	10	10	31	9	higher_education	0.11	3.7	7.9	12.6	1.59	5.7	0.8	4.9	2.4	61.2	32.3	28.9	1.12	76	9	23	1.4	177	4.15	138.6	106.8	2.22	0.77	1.18	22.2	4.86	3.13	39	237	5.37	1.68	2.51	2.1	2.74	0.86	293.5	134.5	12.52	75.5
B68	GDM	0	3680	50	10	10	1	39	10	higher_education	0.17	7.5	37.6	24.5	0.65	13.4	3.6	10.2	0.9	60.1	35	27	0.89	118	46	130	0.85	116	4.74	136.1	102.9	2	0.64	1.03	20.7	4.41	4.82	61	121	6.69	2.36	3.21	1.39	3.68	1.88	298.6	111.9	7.29	69.4
B69	GDM	0	3280	50	10	10	10	32	9	higher_education	0.16	7.7	16.9	17.1	1.01	12.7	2.1	22.7	1.1	66.8	34.9	25.7	1.61	171	6	302	18	1882	4.74	141.5	110.4	2.1	0.68	1.72	26.1	4.24	5.31	27	121	5.27	1.56	3.38	1.39	3.68	0.19	299.6	126.6	8	78.8
B70	GDM	1	3205	50	10	10	10	28	12	higher_education	0.21	7.01	9.3	15.3	1.65	8.9	1.3	7.6	0.8	72.8	36.7	36.1	1.02	89	8	32	1.6	182	3.99	138.6	102.9	2.2	0.79	1.03	26	4.13	3.08	53	263	6.34	1.76	2.3	3.1	2.45	1.02	292.4	118.7	6.56	79.8
B71	GDM	0	2760	48	10	10	10	31	16.5	higher_education	0.19	6.9	13.5	15.5	1.15	6.5	0.8	5.7	1.8	67.1	34.9	32.2	1.08	53	18	60	1.9	168	3.85	138.8	105.1	2.3	0.72	1.35	22.3	4.51	2.09	38	229	8.48	2.9	2.61	4.51	2.92	1.53	291.9	136	12.25	76.3
B72	GDM	1	2760	48	10	10	10	31	16.5	higher_education	0.19	6.9	6.8	11.8	1.74	5.4	0.6	4.8	0.5	69.1	38.3	37.3	0.89	40	5	302	0.9	316	3.49	133.4	108.8	2.11	0.91	1.59	26.1	4.42	3.56	45	242	2.56	0.93	1.22	1.4	6.69	2.06	298.4	110.3	11.35	76.9
B73	GDM	1	2760	50	10	10	10	29	0.5	higher_education	0.15	6.5	12.7	16.1	1.27	10.6	1.8	8.8	14.8	64.3	36.5	27.8	1.31	95	18	59	2.5	197	3.86	136.6	105.9	2.2	0.77	1.14	18.6	6.24	2.93	36	255	7.02	2.19	2.34	3.58	2.72	1.4	290.1	141.4	9.47	66
B74	GDM	1	2960	50	10	10	10	35	3.5	secondary_education	0.1	6.1	21.5	18.9	0.88	6.9	0.9	6	1.6	67.9	35.4	25.6	0.94	171	102	16	50	240	3.42	141.6	102	3.23	0.62	1.06	26.7	5.08	4.19	47	253	10	1.02	3.38	5.53	1.69	3.9	228.6	108.4	10.87	70.7
B75	GDM	1	3150	50	10	10	10	45	11.5	higher_education	0.16	7.1	9.1	12.4	1.36	14.9	3.1	11.8	1.7	61.5	32.5	29	1.12	67	9	21	1.6	138	4.1	138.9	107.1	2.2	0.77	1.3	21	4.37	4.45	45	294	5.66	1.52	2.23	2.67	2.62	1	294.8	116.6	9.3	74.9
B76	GDM	0	3220	50	10	10	10	32	14	higher_education	0.18	6.1	27.8	23.6	0.85	7.6	0.9	6.7	0.7	67.2	35.6	31.6	1.13	62	13	23	1.7	154	3.85	139.7	104.1	2.4	0.8	1.58	23.8	4.31	3.16	54	287	6.32	3.16	2.25	2.96	2.76	1.08	294.6	121.1	13.82	69.9
B77	GDM	2	3680	50	10	10	10	27	14.1	secondary_education	0.22	6.5	9.9	12.8	1.29	6.7	1	5.7	0.3	68.2	37.7	30.5	1.24	46	9	31	2.1	141	3.98	139.3	106.5	2.4	0.73	1.5	21.6	5.14	3.34	42	280	7.43	1.27	2.96	3.57	2.79	1.32	295	130.7	6.68	68.7
B78	GDM	0	3000	49	10	10	10	23	13.8	secondary_education	0.16	6.4	9.6	13.9	1.45	5.1	0.8	4.3	1.8	67.4	36	34.1	0.89	37	5	5.7	13	110	4.54	141.3	102.6	2.41	0.86	1.6	26.3	4.03	2.38	39	306	10	5.09	1.39	3.78	3.33	0.19	282.1	150.4	13.08	77.7
B79	GDM	0	3820	53	10	10	10	41	9.8	higher_education	0.12	5.8	17.4	15.6	0.9	7	1	6	2.9	67	36.7	30.3	1.21	40	8	93	2.3	182	3.98	137.4	103.3	2.4	0.8	1.59	22	5.87	3.73	47	327	6.12	3.11	1.88	3.09	2.32	1.22	292.4	117.7	10.97	68
B80	GDM	2	1930	42	10	10	10	39	8	higher_education	0.16	7.7	9.5	12.9	1.36	8.1	1.2	6.9	0.6	64.6	32.6	32	1.02	48	15	64	2.14	1219	3.6	140	105.6	2.42	0.71	1.59	21.5	4.72	3.28	39	239	4.21	5.09	1.47	1.53	2.18	0.75	295.2	127.5	14.63	72.9
B81	GDM	0	3700	49	10	10	10	33	10	higher_education	0.08	5.7	16.9	19.4	1.15	6	0.8	5.2	0.8	65.7	34.1	31.6	1.08	57	8	97	2.4	204	4.15	137.8	104	2.3	0.81	1.19	22.1	4.55	2.75	39	182	7.02	1.69	2.64	3.4	2.71	1.15	291.2	133.9	9.88	69.8
B82	GDM	0	3360	52	10	10	10	36	7.3	higher_education	0.19	7.2	15.7	18.2	1.16	8.4	1.3	7.1	15.4	70.5	35.3	32.2	104	118	22	36	1.64	190	3.72	137.9	104.5	2.11	0.75	1.36	22.1	3.68	3.28	57	195	5.47	2.8	2.19	2.25	3.17	0.9	290.2	114.9	8.67	72.6
B83	GDM	1	3830	52	10	10	10	38	12	higher_education	0.15	7.8	12.3	17.3	1.41	8.7	1.3	7.4	0.6	65.8	32.9	32.9	1	44	9	54	1.9	192	3.68	138.7	105.6	2.21	0.77	1.36	22.7	4.96	2.81	40	289	2.56	1.73	1.73	2.09	1.97	0.81	292.5	126.8	8.87	78.2
B84	GDM	1	3090	49	10	10	10	30	9.8	higher_education	0.12	4.6	10.8	14.2	1.31	7.3	1	6.3	2.8	64.6	37.7	31.3	0.95	37	47	114	0.6	225	3.42	141.3	102	2.5	0.62	1.04	19.1	4.82	3.04	39	179	3.54	4.12	3.38	1.4	1.68	0.61	298.4	111.9	9.58	68.9
B85	GDM	0	3060	47	10	10	10	40	7.5	higher_education	0.1	5.2	7.9	11.9	1.51	5.5	0.6	4.9	2.2	67	36	31	1.16	72	7	45	1.8	173	4	138.3	104.7	2.4	0.8	1.55	21.7	4.64	3.52	46	292	8.42	3.85	2.66	4.06	2.79	1.52	292.8	120.7	14.13	77.5
B86	GDM	0	2960	50	10	10	10	32	12	higher_education	0.15	6	8.2	19.2	2.34	11.7	2	9.7	11	70.2	36.2	34	1.06	54	15	27	1.3	149	4.12	137.4	107.9	2.2	0.86	1.17	18.7	4.43	3.97	40	203	5.62	1.69	2.16	2.61	2.75	1.06	291.4	132.8	9.91	65.1
B87	GDM	0	2830	50	10	10	10	32	7.5	higher_education	0.17	8.2	6.7	13	1.94	7.2	1.2	6	15.4	67.6	35.8	31.8	1.13	51	7	28	1	149	3.97	139	106.4	2.3	0.78	1.35	21.6	3.68	5.31	48	231	5.25	1.37	2.19	2.34	2.51	0.9	294.9	125	6.63	69.4
B88	GDM	1	3610	51	10	10	10	32	4	secondary_education	0.19	7.3	4.8	10	2.08	8.2	1.5	6.7	19.1	66	39.9	36.8	0.95	171	47	5.7	0.6	116	4.54	141.6	102.7	2.5	0.62	1.04	26.8	4.84	3.19	44	271	8.42	4.6	3.21	4.43	1.69	0.19	287.9	108.4	11.08	72.4
B89	GDM	0	2930	50	10	10	10	32	8.3	higher_education	0.14	6.1	16.1	14.1	0.88	5.9	1	4.9	0.2	62.9	35	27.9	1.25	56	17	71	2.18	169	4.02	139.3	106.4	2.38	0.76	1.64	122.2	4.78	3.28	51	287	5.19	1.88	2.22	2.34	2.17	0.91	294.7	122.6	13.07	75
B90	GDM	1	2750	49	10	10	10	35	10	higher_education	0.2	8.3	25	22.1	0.88	6.6	0.8	5.8	0.8	63	34.4	28.6	1.2	64	15	46	2.1	158	3.85	138.7	106.2	2.3	0.79	1.24	22.5	4.51	3.63	44	319	7.23	2.61	2.44	3.45	2.73	1.31	293.2	126	8.75	72.9
B91	GDM	0	1530	45	8	9	9	35	7.8	higher_education	0.18	7	12.2	15.9	1.3	7.3	1	6.3	0.2	69	33.7	35.3	0.95	76	24	130	18	189	3.32	140.1	103.1	2.29	0.74	1.57	24.4	5.06	2.82	36	231	6.25	3.3	188	3.33	2.46	1.3	294.7	107.7	19.84	83.1
B92	GDM	3	3140	49	10	10	10	38	8	higher_education	0.11	6.5	10.2	10.6	1.04	7.4	1.2	6.2	1.1	62.3	33.9	28.4	1.19	85	10	23	2.7	129	3.6	141.1	106.9	2.4	0.66	1.52	23.1	5.03	2.2	35	271	5.58	3.23	1.59	2.8	1.81	1.11	296.6	133.9	8.55	73.8
B93	GDM	2	3570	51	10	10	10	38	9	higher_education	0.2	7.6	20.4	15	0.74	5.7	0.7	5	0.8	62.8	33.8	29	1.17	70	16	17	1.5	148	3.74	140.7	107.1	2.3	0.83	1.31	22.4	4.23	3.59	40	224	6.07	3.61	2.21	2.54	2.71	1.04	296.7	127.3	10.46	70.6
B94	GDM	1	3540	50	10	10	10	31	8	higher_education	0.17	7.3	9.6	12.3	1.28	5.7	1	4.7	1.2	66.8	36.6	30.2	1.21	100	9	37	1.3	150	4.08	140.5	106.6	2.3	0.77	1.4	22.5	4.22	2.44	50	361	4.15	2.61	1.68	1.7	2.26	0.72	295.8	124.4	10.42	71.3
B95	GDM	1	3250	49	10	10	10	34	6.5	higher_education	0.15	6.3	20.8	21.7	1.04	7.2	1.4	5.8	0.9	63.1	35.2	25.6	0.94	40	102	283	0.9	1882	3.32	136.5	108.8	2.1	0.68	1.06	19	5.55	2.46	44	289	3.48	0.85	3.38	2.96	1.69	2.06	298.4	108.4	13.35	72.2
B96	GDM	1	3940	53	10	10	10	34	7	higher_education	0.1	8	14.3	15.7	1.1	4.8	0.4	4.4	0.7	67.8	32.5	35.3	0.92	113	9	34	1.1	110	4.23	141.5	108.7	2.3	0.76	1.31	21.3	4.58	2.41	45	212	6.3	2.05	2.4	2.97	2.64	1.08	298.4	126.8	9.43	68
B97	GDM	1	3300	50	10	10	10	36	10	higher_education	0.16	7.3	12.3	16.2	1.32	5.4	0.8	4.6	0.6	67.3	32.6	34.7	0.94	61	9	75	2.2	173	4	138.1	105.3	2.2	0.77	1.22	22.1	4.41	3.91	50	246	8.99	2.61	2.09	5.53	2.08	1.88	292.5	120.8	7.39	71.5
B98	GDM	1	2850	48	10	10	10	38	8	higher_education	0.14	6.4	27	19.3	0.71	7.7	1.2	6.5	1	62.7	34.5	28.2	1.22	46	20	28	1.2	152	4.02	138.6	105.4	2.2	0.79	1.52	22.3	4.85	3.09	37	313	5.28	2.31	2.01	2.53	2.6	1.01	293.2	130.7	8.99	74.2
B99	GDM	1	3380	51	10	10	10	29	9.5	secondary_education	0.01	5.1	7.7	13.5	1.75	10	1.4	8.6	1	67.3	36.8	30.5	1.21	59	7	41	1.7	153	3.88	137.6	104	2.3	0.8	1.33	21.3	4.05	2.09	51	315	7.38	2.26	2.09	4.05	2.63	1.44	289.1	125.2	9.06	70.8
D100	NGDM	0	2885	50	10	10	10	30	15.5	higher_education	0.12	6	33.4	20.8	0.62	6	0.8	5.2	3.3	68.4	38.7	29.7	1.3	78	20	44	3.2	225	4.07	138	103	2.41	0.94	1.5	21.7	4.55	4.32	38	274	5.1	1	2.68	1.99	3.23	0.67	295.4	136.9	16.78	74
D101	NGDM	0	3860	52	10	10	10	27	20.5	secondary_education	0.15	7.1	47.5	28.9	0.61	6.1	0.8	5.3	2.2	59.8	33.3	26.5	1.26	89	41	22	1.5	195	3.81	141.3	108.8	2.3	0.76	1.5	21.4	4.75	3.09	37	196	6.42	1.59	1.93	3.57	2.21	1.24	298.1	140.6	15.22	81.7
D102	NGDM	0	3120	50	10	10	10	33	10	higher_education	0.09	8.3	13	19.1	1.47	6.9	1	5.9	1.5	64.2	33	31.2	1.06	74	12	44	0.9	168	4.21	136.8	106.7	2.2	0.79	1.1	19.4	4.31	2.37	42	242	5.22	1.82	2.32	2.15	2.41	0.75	288.7	129.8	10.97	77.5
D103	NGDM	0	2720	48	10	10	10	27	9.5	higher_education	0.11	6.3	10.2	16.5	1.62	7.4	1.3	6.1	0.7	67.6	36.9	30.7	1.2	70	13	49	1.52	172	3.66	136.9	103.3	2.23	0.79	1.23	22.8	4.2	3.24	53	112	6.7	0.85	3.38	2.62	3.15	0.95	288.6	125.4	8.77	75.6
D104	NGDM	1	3380	50	10	10	10	34	7	secondary_education	0.19	7.7	13.3	14.2	1.07	5.4	0.8	4.6	3.6	71.3	38.1	33.2	1.15	66	13	52	1.8	148	3.92	138.5	105.3	2.3	0.81	1.15	21.5	4.43	2.39	40	202	5.57	2.46	2.61	2.12	3.17	0.82	291.7	130.9	10.48	67.7
D105	NGDM	0	2430	46	10	10	10	30	11.5	higher_education	0.12	5.9	16.9	15.7	0.93	4.5	0.6	3.9	0.3	65.6	34.6	31	1.12	79	8	25	1.1	138	3.64	136.5	104.8	2.4	0.75	1.34	20.8	3.72	3.95	51	288	7.87	2.01	2.44	4.26	2.41	1.53	288	124.3	11.05	69.3
D106	NGDM	0	3320	52	10	10	10	32	20	higher_education	0.11	6.6	13.2	12.7	0.96	6.1	0.9	5.2	0.9	61	33.8	36.8	0.92	40	6	283	0.85	110	3.64	136.5	108.7	2.5	1.77	1.59	26.1	4.06	2.57	44	234	3.54	5.1	1.4	1.23	6.69	1.88	299.9	119.1	7.52	71
D107	NGDM	1	3600	51	10	10	10	32	9.5	higher_education	0.17	8.2	6.1	9.4	1.54	7.3	1.4	5.9	0.9	60.4	34.7	25.7	1.35	45	5	20	1.4	145	3.68	138.9	106.5	2.3	0.79	1.22	21.1	3.73	2.32	31	188	4.52	0.93	2.06	2.02	2.24	0.61	291.2	144.4	7.53	62.4
D108	NGDM	1	3600	52	10	10	10	34	7	higher_education	0.23	7	21.9	22.5	1.03	8.8	1.3	7.5	2.2	62.2	36.3	25.9	1.4	58	19	5.7	1.05	202	4.24	139.4	106.3	2.2	0.8	1.22	22	4.38	2.55	51	247	4.39	6.93	1.83	1.27	3.33	0.71	294.2	121.7	5.97	67
D109	NGDM	1	3090	49	10	10	10	33	11.5	higher_education	0.16	7.7	43.9	35.9	0.82	7.3	0.9	6.4	0.3	62.4	32.8	29.6	1.11	59	7	47	1.64	145	3.78	137.9	108.2	2.15	0.83	1.31	19.6	4.06	1.7	46	306	7.1	1.88	2.37	3.8	2.23	1.41	289.1	125.9	9.44	76.4
D110	NGDM	1	4130	52	10	10	10	40	19	secondary_education	0.07	8.2	56.7	35.4	0.62	7.3	1	6.2	0.4	59.3	34.6	24.7	1.4	44	9	81	2.5	156	3.51	139	107	2.4	0.76	1.42	22.3	4.46	2.57	48	261	6.51	1.68	1.91	3.68	2.08	1.33	292.1	118.2	9.13	70.3
D111	NGDM	4	3640	51	10	10	10	33	9.5	higher_education	0.07	5.3	7.5	13.4	1.79	5.6	0.7	4.9	3.1	64.7	33.6	31.1	1.08	63	11	40	1.1	157	4.4	139.7	105.7	2.2	0.76	1.5	23.8	4.44	2.62	48	214	5.57	2.69	1.74	2.84	2.39	0.97	295.2	123.7	10.64	73
D112	NGDM	1	3240	50	10	10	10	36	9	higher_education	0.13	5.5	3.5	16	4.57	12.3	3.6	10.2	5	70.4	34	24.7	1.41	171	6	14	18	118	4.54	141.5	102.7	2	0.94	1.6	26.8	4.3	3.34	47	240	7.1	3.13	3.59	1.4	3.33	0.59	282.1	153.9	11.76	74.6
D113	NGDM	1	3300	51	10	10	10	37	19	higher_education	0.18	7.2	17.4	18.8	1.08	6.4	0.9	5.5	14.8	65.9	34.1	31.8	1.07	46	9	72	2.7	155	3.8	138.7	106.4	2.2	0.81	1.37	19.1	4.21	2.63	42	261	7.14	1.82	2.31	3.78	2.52	1.38	291.9	127	9.75	72.7
D114	NGDM	1	2400	46	10	10	10	28	10	higher_education	0.1	3.3	22.2	21.7	0.98	6.8	1	5.8	1.6	69.3	35.9	33.4	1.07	67	16	37	1.6	162	3.74	138.2	103	2.2	0.86	1.4	23.3	4.18	2.69	44	269	6.52	3.07	2.01	3.35	2.44	1.22	290.8	132.3	11.15	67.6
D63	NGDM	2	2755	49	10	10	10	34	2.4	higher_education	0.19	7.7	28.3	22.5	0.8	6.2	0.9	5.3	1.1	63.7	35.5	28.2	1.26	67	21	33	1.8	174	3.7	139.3	106.4	2.3	0.78	1.3	24.2	3.73	3.91	49	259	6.19	1.91	2.34	2.96	2.47	1.06	293.7	128.9	7.42	67
D64	NGDM	3	3240	50	10	10	10	37	10	elementary_education_and_below	0.16	6.8	7	13.3	1.9	5.4	0.7	4.7	2.4	63.1	35.5	27.6	1.29	60	9	29	1.2	141	4.1	138.9	108.1	2.3	0.72	1.41	19	4.96	4.12	39	222	4.96	2.44	1.54	2.66	1.91	0.98	295.1	128.5	11.85	75.6
D65	NGDM	0	3380	49	10	10	10	30	10	higher_education	0.15	5.3	10.2	14.9	1.46	5.2	0.9	4.3	0.9	61.9	33.8	31.4	0.94	53	102	283	17	240	3.49	141.3	102.7	2.1	0.91	1.04	18.7	3.98	3.35	41	156	4.15	0.85	188	1.2	3.33	1.71	282.1	107.7	9.66	71.1
D66	NGDM	0	3300	51	10	10	10	27	24	higher_education	0.07	3.3	12.9	15.6	1.21	6.9	1.2	5.7	0.5	66.4	38	28.4	1.34	69	31	36	1.54	167	4.54	139.2	104.3	2.33	0.78	1.45	26.8	4.38	2.28	39	270	5.91	3.49	1.93	2.85	2.73	1.06	294.1	139.6	11.33	75.9
D67	NGDM	2	3070	51	10	10	10	30	15	higher_education	1	6.4	12.1	12.8	1.06	5.8	0.9	4.9	1.2	70.4	38.3	32.1	1.19	58	11	26	1.2	136	3.96	136.8	104.6	2.2	0.81	1.06	22.1	4.11	3.09	29	247	6.87	2.53	2.25	3.59	2.35	1.25	288.7	149.7	9.05	73.4
D68	NGDM	0	2765	48	10	10	10	24	28	higher_education	0.11	8.3	12.9	14.6	1.13	4	0.6	3.4	2.8	63.8	33.8	30	1.13	55	8	42	1.6	153	4.06	136.7	103.4	2.1	0.75	1.23	26.3	4.23	4.9	52	299	6.81	1.11	3.59	2.46	2.66	0.85	290.6	129.7	7.55	66.7
D69	NGDM	1	3540	51	10	10	10	43	17.5	secondary_education	0.22	7	12.2	13.5	1.11	13.4	1.8	11.6	1.4	63.4	34.9	28.5	1.22	58	8	25	1.7	126	4.13	137.6	106.7	2.2	0.79	1.29	19.5	4.61	2.83	27	285	6.08	2.29	1.9	3.22	2.19	1.16	290.9	140.8	9.51	29.7
D70	NGDM	1	2255	47	10	10	10	39	7	higher_education	0.17	7.1	31.9	24.8	0.78	5.9	0.9	5	2.5	65.9	35.6	30.3	1.17	86	31	33	1.8	180	4.38	139	104.8	2.3	0.84	1.36	23.1	4.41	3.03	40	356	5.61	3.28	1.85	2.69	2.29	1.08	294.2	125.9	12.08	73.3
D71	NGDM	1	1900	44	10	10	10	32	9	higher_education	0.11	6.8	8.2	13.4	1.63	5	0.6	4.4	1.5	69.5	38.2	31.3	1.22	81	20	28	1.5	130	3.9	136.9	103.4	2.3	0.91	1.25	23.6	4.59	2.46	33	251	5.37	3.23	1.56	2.87	2.19	1.11	288.6	140.7	10.9	59.6
D72	NGDM	2	3470	51	10	10	10	35	16.5	higher_education	0.09	7.9	13.2	16.4	1.24	9.6	1.8	7.8	1.9	61.4	34	27.4	1.24	43	11	38	1.3	147	3.8	137.2	104.5	2.2	0.75	1.42	23.9	3.74	2.59	45	288	4.37	1.49	1.92	1.89	2.02	0.71	288.3	125.3	8.06	70.9
D73	NGDM	0	2950	50	10	10	10	27	15.2	higher_education	0.13	4.3	22.4	22.2	0.99	5.6	0.9	4.7	1.7	69.5	36.8	32.7	1.13	51	15	66	3.3	181	3.93	137.1	103	2.3	0.69	1.13	22.9	4.05	2.92	48	219	6.42	1.65	2.8	2.99	2.52	1	289	129.5	9.77	74.5
D74	NGDM	0	2990	49	10	10	10	26	2	higher_education	1.5	7.8	13.4	14.8	1.1	7.5	1	6.5	0.9	62.4	34.9	27.5	1.27	42	14	52	1.55	148	3.71	139.4	106.7	2.31	0.75	1.31	21.9	4.38	4.6	57	328	6.19	2.56	1.71	3.49	1.95	1.29	294.7	123.3	13.97	76.3
D75	NGDM	4	3150	50	10	10	10	32	15	secondary_education	1.1	5.7	14.2	17	1.2	5.1	0.6	4.5	1.2	66.8	39.5	27.3	1.45	74	26	40	2	187	4	139.7	105.4	2.3	0.74	1.41	20.7	4.37	2.46	36	159	6	2.6	1.82	3.32	2.18	1.21	294.2	136.8	9.87	77.5
D76	NGDM	2	2760	48	10	10	10	35	3	higher_education	0.15	5.5	17.2	19.5	1.13	5.2	0.6	4.6	0.8	64.3	34.9	29.4	1.19	58	5	42	1.3	129	3.7	138.6	105.5	2.2	0.72	1.23	23.9	5.02	3.86	53	249	3.55	2.45	1.72	1.23	2.19	0.59	293.5	119.3	7.5	68.8
D77	NGDM	1	3900	52	10	10	10	30	10.7	higher_education	0.13	8.3	8.8	16	1.82	5.7	0.9	4.8	2.9	60.2	32.8	27.4	1.2	37	6	50	2.1	129	3.42	139.6	106.6	2.1	0.78	1.27	24.2	4.61	1.83	37	166	4.31	1.68	1.93	1.83	2.21	0.75	292.5	138.1	7.65	66.3
D78	NGDM	0	3300	50	10	10	10	32	12.5	higher_education	0.14	6.4	18.2	19	1.04	11.1	1.6	9.5	0.7	59.7	33	26.7	1.24	62	8	45	1.5	167	4.37	139.7	106.6	2.2	0.75	1.35	23.7	4.06	3.68	49	287	6.27	1.33	2.33	3.25	2.85	1.13	295.9	124.2	12.4	76.4
D79	NGDM	0	3440	52	9	9	10	32	18.8	higher_education	0.17	5.9	7.2	11.7	1.62	5.3	0.8	4.5	1.1	68	33.6	34.4	0.98	187	12	28	1.2	205	4.2	139	105.3	2.3	0.8	1.54	21.1	3.79	2.48	49	358	6.59	2.91	1.94	3.55	2.26	1.33	292.6	124.2	12.96	71.7
D80	NGDM	2	3560	53	10	10	10	21	11.4	secondary_education	0.16	6.9	13.4	14.8	1.1	7.5	1	6.5	0.9	62.4	34.9	27.5	1.27	42	14	52	1.6	148	3.71	139.4	106.7	2.3	0.75	1.31	21.9	4.38	4.06	57	328	6.19	2.56	1.71	3.49	1.95	1.29	294.7	123.3	13.97	76.3
D81	NGDM	1	2850	49	10	10	10	37	13	higher_education	0.11	5.2	17.8	19.8	1.11	5.8	0.8	5	1.3	65.4	35.8	29.6	1.21	43	18	43	2.2	187	4.1	138.2	104.7	2.3	0.75	1.2	22.3	4.38	3.15	59	251	5.99	2.22	1.89	3.16	2.14	1.13	292.1	112.9	9.55	75
D82	NGDM	0	2780	50	10	10	10	33	20	higher_education	0.16	5.9	24.6	23.3	0.95	13.4	3.6	10.2	3	66.2	35.2	31.7	0.95	118	46	5.7	17	316	3.42	141.5	102.7	2.1	1.77	1.02	19.1	4.07	4.82	28	159	5.87	1.29	3.59	1.83	3.94	3.9	285.4	165.5	11.23	67.9
D83	NGDM	0	3620	51	10	10	10	31	13	higher_education	0.12	6.36	12	21.7	1.81	7.8	1	6.8	0.7	62.4	33.9	28.5	1.19	71	8	44	1.53	149	3.73	139.8	104	2.31	0.72	1.33	24.7	4.03	2.09	50	287	7.04	2.3	2.41	3.58	3.02	1.28	293.2	125.1	10.47	68.2
D84	NGDM	0	3400	50	10	10	10	29	11	higher_education	0.01	3.7	7.7	10.2	1.32	6.1	0.7	5.4	1.8	59	33.3	25.7	1.3	50	9	27	1.52	120	4.7	139.7	109	2	0.77	1.17	21.3	4.69	3.23	32	211	6.02	1.77	2.01	3.12	2	1.17	295.5	142.1	6.22	69.3
D85	NGDM	0	3560	51	10	10	10	35	20	higher_education	0.14	6.1	23.3	16.3	0.7	6.5	0.9	5.6	2.2	64.6	34.3	30.3	1.13	82	38	47	1.6	154	3.93	138	105.1	2.2	0.75	1.2	23.6	4.1	3.01	45	189	4.96	2.56	1.84	2.25	2.22	0.91	291	125	11.97	76.1
D86	NGDM	1	2960	50	10	10	10	28	20	higher_education	0.17	7.4	24.7	22.7	0.92	12.3	2.1	10.8	0.6	65.7	30.9	28.9	1.45	40	5	17	13	225	4.56	141.3	102.6	2.1	0.66	1.03	26.1	4.06	4.9	36	159	6.02	1.58	3.21	1.23	3.68	1.71	282.1	158.7	6.88	69.6
D87	NGDM	1	3130	48	10	10	10	43	11	higher_education	0.15	7	19.5	18.4	0.94	8.8	1.2	7.6	1.6	68.6	38.7	29.9	1.29	63	21	56	2	178	3.81	140.1	107.1	2.2	0.77	1.34	21.4	4.83	1.83	36	280	4.91	2.04	1.22	2.91	1.68	1.03	294.5	127.2	9.08	74.8
D88	NGDM	2	3290	51	10	10	10	38	13	higher_education	0.16	6.6	15.4	18.6	1.21	8.1	1.6	6.5	1.8	62.9	32.4	30.5	1.06	46	9	41	1.8	166	4.1	138.3	105.2	2.3	0.68	1.51	21.8	4.46	3.54	45	323	7.5	1.67	2.81	3.81	2.68	1.28	292.8	122.5	9.67	68.7
D89	NGDM	0	3220	50	10	10	10	31	10	higher_education	0.11	5.7	8.3	16.1	1.94	9.5	1.6	7.9	1.1	62.2	33.8	28.4	1.19	80	14	16	1.1	137	4.28	139.1	104.9	2.2	0.74	1.41	24.6	4.44	2.82	43	267	4.34	2.03	1.4	2.22	1.85	0.9	294	129.9	9.31	76.3
D90	NGDM	1	3360	51	10	10	10	32	22.5	higher_education	0.13	6.8	7.2	12.1	1.68	8.4	1.5	6.9	0.4	66.4	35.7	30.7	1.16	61	9	60	1.8	197	3.9	138.7	104.8	2.3	0.75	1.36	22.1	3.79	2.5	49	308	7.13	1.97	1.99	3.91	2.68	1.37	291.4	125.1	12.2	76.7
D91	NGDM	1	3500	49	10	10	10	35	13.5	higher_education	0.19	9.1	6.2	14.3	2.31	5.5	0.8	4.7	0.4	60.3	31.1	29.2	1.07	71	8	63	1.8	184	4.06	139.2	107.4	2.1	0.75	1.46	22.3	4.53	3.71	57	285	6.09	1.84	1.69	3.56	1.94	1.17	294.8	115.7	9.82	80.8
D92	NGDM	0	3480	52	10	10	10	32	5	higher_education	0.22	6.7	9.8	13.8	1.41	5.7	1	4.7	0.8	64.7	34.7	30	1.16	94	13	27	1.1	138	3.67	137.9	105.5	2.3	0.8	1.07	21.6	4.81	1.91	28	262	5.67	1.98	1.72	3.29	1.82	1.17	289.9	150.4	11.09	74.3
D93	NGDM	1	3280	48	10	10	10	34	12	higher_education	0.13	4.7	10.6	18	1.7	11.3	1.7	9.6	1.1	61.4	33.2	29.7	0.95	118	47	114	3.9	118	3.42	133.4	108.8	2.42	0.86	1.03	19.1	3.71	2.74	43	223	3.55	6.93	3.38	4.26	1.69	0.59	299.6	108.4	10.88	75.9
D94	NGDM	0	3780	52	10	10	10	36	13.2	higher_education	1.15	7.1	12.8	16.7	1.3	6.2	0.9	5.3	0.9	60.7	30.9	29.8	1.04	62	10	34	1.4	199	4.21	137.3	104.5	2.1	0.78	1.24	23.1	3.53	2.61	52	274	6.21	2.83	2.15	2.85	2.74	1.1	289.2	118.4	10.01	70
D95	NGDM	2	4490	53	10	10	10	36	11	secondary_education	0.18	7.5	7.7	13.9	1.81	8	1.3	6.7	1.3	65.9	32.3	33.6	0.96	70	9	43	1.3	164	3.64	139.2	106.2	2.2	0.78	1.35	21	4.93	3.33	52	323	5.71	1.98	2.24	2.58	2.83	1.04	293.9	118.4	9.27	75.8
D96	NGDM	4	3570	50	10	10	10	33	5.5	secondary_education	0.1	8.3	7	11.9	1.7	6.4	1.1	5.3	0.7	65.2	35.2	30	1.17	67	8	29	1	132	4.47	139.2	104.7	2.3	0.83	1.32	24.6	4.72	2.19	44	284	6	1.96	1.98	3.05	2.32	1.15	294.2	127.8	12.28	73.4
D97	NGDM	1	3060	49	10	10	10	42	18	higher_education	0.16	6.8	13.9	19.5	1.4	6.1	0.9	5.2	1.7	65	32.4	32.6	0.99	68	13	46	1.9	129	3.9	137.8	106.9	2.2	0.76	1.22	20.3	4.66	3.11	42	244	6.34	2.73	2.69	2.73	2.93	1.03	291.2	121.8	13.64	76.1
D98	NGDM	1	3350	50	10	10	10	29	9	higher_education	0.19	8.1	8.5	11.8	1.39	10.7	1.7	9	1.2	62.3	35.3	27	1.31	116	9	32	1.4	156	4.03	139.5	106.6	2.2	0.77	1.46	22.7	3.62	3.56	39	267	4.78	1.17	2.01	2.21	2.47	0.78	294.2	136.1	11.81	84
D99	NGDM	0	2260	48	10	10	10	34	11	higher_education	0.22	7.7	52.7	33.1	63	5.3	0.7	4.6	1.2	65.4	33.7	31.7	1.06	75	32	33	2.55	155	3.64	138.2	106.9	2.23	0.81	1.3	20.4	3.86	2.87	36	177	6.82	2.16	2.3	3.28	2.5	1.21	290.4	165.5	8.98	63.7
[truncated: 52 more columns]
