# Supplementary material for: Lipidomics and machine learning revealing dysregulation of specific triacylglycerol and phosphatidylglycerol as hub lipids associated with fetal growth in gestational diabetes mellitus
Source: PeerJ. 2026 Apr 7;14:e20841. doi: 10.7717/peerj.20841 (PMC13068011; doi:10.7717/peerj.20841)
Supplement: Supplemental Information 3 [file peerj-14-20841-s003.csv]

ID	Group	ChE(16:0)	ChE(18:2)	ChE(20:4)	ChE(20:5)	ChE(22:5)	DG(19:2)	DG(20:2)	DG(33:4)	DG(36:5)	DG(47:12)	DG(48:12)	DG(50:2)	DG(O-24:1)	DG(O-34:1)	DG(O-35:8)	DG(O-36:5)	DG(O-36:6)	DG(O-39:9)	DG(O-44:13)	DG(P-21:2)	DG(P-32:0)	DG(P-34:2)	DG(P-36:5)	DG(P-39:8)	DG(P-45:11)	DG(P-48:8)	LPC(15:0)	LPC(16:0)	LPC(16:1)	LPC(17:0)	LPC(17:1)	LPC(18:0)	LPC(18:1)	LPC(18:2)	LPC(19:1)	LPC(20:0)	LPC(20:1)	LPC(20:2)	LPC(22:1)	LPC(22:3)	LPC(24:1)	LPC(24:5)	LPC(26:0)	LPC(26:1)	LPC(26:2)	LPC(30:0)	LPC(30:1)	LPC(O-14:0)
B100	GDM	0.021624472	3.022825476	0.838110005	0.058568739	0.010133176	1.65E-05	0.000133983	6.74E-05	0.000149159	0.000250166	0.283092618	0.000236856	3.89E-05	0.001151852	3.24E-05	0.000944956	0.000314672	0.000929141	0.000366232	0.000145288	0.001885316	0.000375886	0.000304238	0.00093218	1.83E-05	0.003521524	0.000146668	0.048019294	0.000516149	0.000248476	9.92E-06	0.00667458	0.006452263	0.010761124	7.58E-06	7.21E-05	5.48E-05	6.40E-05	4.04E-06	7.76E-07	6.01E-06	1.15E-06	1.89E-05	3.19E-06	1.74E-06	0.00015439	5.81E-05	4.96E-06
B101	GDM	0.04079154	3.373292905	1.857184517	0.048550679	0.016154343	1.23E-06	1.58E-05	4.74E-06	6.46E-05	2.07E-05	0.035875124	2.75E-05	2.75E-06	0.000210764	1.32E-06	0.000120444	2.79E-05	0.00020153	2.46E-05	6.83E-06	0.000205657	4.45E-05	2.72E-05	0.000199928	2.03E-06	0.00040224	0.000372069	0.071351569	0.001079011	0.000492642	3.07E-05	0.011276934	0.015365244	0.039975981	1.91E-05	0.000157931	0.0001843	0.000378506	6.84E-06	4.01E-06	8.23E-06	1.50E-05	5.81E-05	4.08E-06	1.77E-06	0.000115914	3.52E-05	4.18E-06
B102	GDM	0.017655858	3.690220474	1.67089101	0.213327556	0.029205182	1.47E-05	0.000123135	0.000155597	0.00014147	0.000228053	0.227014519	0.000445104	6.00E-05	0.001268553	5.66E-05	0.001068497	0.000405682	0.000852609	0.000312684	6.20E-05	0.002125924	0.000448572	0.000407135	0.00084647	1.44E-05	0.003803972	0.000128753	0.0492257	0.000294781	0.000325612	1.56E-05	0.007669194	0.006221681	0.00572204	1.12E-05	0.000110479	6.15E-05	5.10E-05	6.32E-06	1.38E-06	1.07E-05	2.31E-06	3.39E-05	7.32E-06	2.58E-06	0.000276157	6.81E-05	2.50E-06
B103	GDM	0.010756311	3.324203121	1.458251629	0.100410747	0.015962196	1.82E-05	0.000154097	3.79E-05	5.29E-05	0.000181658	0.345281843	0.000283552	2.15E-05	0.00146809	1.84E-05	0.000966842	0.000174268	0.001001506	0.000286191	0.000143239	0.001866859	0.000276895	0.00016952	0.000990068	1.96E-05	0.003768146	7.16E-05	0.040399332	0.000243544	0.000290424	1.26E-05	0.006915391	0.005699581	0.004945111	7.72E-06	7.59E-05	7.11E-05	7.28E-05	7.47E-06	4.33E-07	7.73E-06	1.37E-06	1.97E-05	4.56E-06	1.39E-06	0.000153098	6.95E-05	4.21E-06
B104	GDM	0.00422245	3.049482276	1.104476198	0.088842149	0.018478551	1.11E-05	9.01E-05	1.87E-05	4.55E-05	0.000102183	0.125530431	0.00010277	1.16E-05	0.000690401	1.62E-05	0.000556955	0.000208473	0.000530518	0.000142971	3.97E-05	0.00123956	0.000280532	0.000207328	0.00053083	1.28E-05	0.001200804	0.000128927	0.062478185	0.000518721	0.000264747	2.42E-05	0.007421532	0.006905065	0.007422775	7.94E-06	7.11E-05	6.53E-05	6.51E-05	5.88E-06	1.31E-06	6.42E-06	2.26E-06	1.45E-05	3.29E-06	1.66E-06	7.13E-05	1.32E-05	1.26E-06
B105	GDM	0.013244979	3.054191721	0.75206617	0.021677607	0.009499471	2.47E-06	1.60E-05	1.58E-05	7.16E-05	1.86E-05	0.042893925	4.25E-05	5.76E-06	0.000255756	4.65E-06	0.000151247	6.16E-05	0.000207371	2.32E-05	7.93E-06	0.000321462	6.01E-05	5.94E-05	0.000203693	2.35E-06	0.000459901	0.000301916	0.06571227	0.001266321	0.000261381	2.24E-05	0.008938705	0.00766836	0.02957599	1.09E-05	0.000154877	0.000131028	0.000235884	6.31E-06	1.64E-06	5.40E-06	7.54E-06	1.21E-05	3.26E-06	1.45E-06	9.93E-05	2.91E-05	4.99E-06
B106	GDM	0.009932491	3.505592297	1.258530431	0.073702019	0.015294617	4.56E-06	3.05E-05	6.90E-06	0.000145125	4.50E-05	0.053881068	4.56E-05	7.79E-06	0.000469616	2.08E-06	0.000284025	0.000151611	0.000241761	6.54E-05	1.26E-05	0.000566575	0.000155955	0.000148264	0.000241297	3.69E-06	0.000611325	0.000194142	0.050736297	0.001004271	0.00029843	3.65E-05	0.008840276	0.00556204	0.011758279	9.74E-06	8.61E-05	0.000104659	0.000114203	6.01E-06	2.42E-06	8.98E-06	6.04E-06	1.82E-05	5.39E-06	2.83E-06	0.000210816	3.87E-05	4.68E-06
B107	GDM	0.017890487	2.873545764	0.923093786	0.027316166	0.009582338	1.38E-05	0.000109104	3.25E-05	0.000116608	0.000178415	0.260641053	0.000233651	3.05E-05	0.00121255	1.29E-05	0.000757098	0.000235634	0.000965233	0.000243566	5.77E-05	0.00180764	0.00031546	0.000242209	0.000974226	1.28E-05	0.002606295	0.000139335	0.026517133	0.000563214	0.000321873	2.35E-05	0.007245742	0.007020977	0.009244083	8.32E-06	9.33E-05	6.79E-05	8.84E-05	6.01E-06	2.15E-06	8.60E-06	2.15E-06	2.32E-05	6.21E-06	2.99E-06	0.000176068	7.10E-05	1.87E-06
B108	GDM	0.007905716	2.753117687	0.805545826	0.011045193	0.014518209	1.50E-05	8.65E-05	5.96E-05	0.000181951	0.00015781	0.168809348	0.000154109	9.94E-06	0.000756358	4.42E-05	0.000641742	0.000448202	0.00079404	0.000220602	4.72E-05	0.001424991	0.000447487	0.000438236	0.000793279	9.46E-06	0.001659118	0.000100043	0.041595741	0.000600292	0.000197932	2.43E-05	0.005602599	0.005380569	0.008865587	6.97E-06	8.95E-05	5.94E-05	6.72E-05	3.57E-06	9.39E-07	6.50E-06	1.69E-06	1.83E-05	4.51E-06	1.68E-06	0.000110407	2.34E-05	1.58E-06
B109	GDM	0.010915285	1.116227075	0.276368089	0.031755739	0.008117761	9.95E-06	7.10E-05	2.32E-05	0.000116355	0.000102863	0.131013445	0.000110851	1.06E-05	0.000472191	1.57E-05	0.000420201	0.000222148	0.000489346	0.000109537	3.67E-05	0.000785658	0.00023676	0.000220166	0.000475962	7.25E-06	0.001198794	0.000241442	0.04961705	0.000819021	0.000354923	2.58E-05	0.007711136	0.008131137	0.016834521	9.35E-06	9.04E-05	7.83E-05	0.000101608	5.60E-06	1.40E-06	1.05E-05	5.73E-06	6.83E-05	8.59E-06	3.81E-06	0.000155234	5.46E-05	4.38E-06
B110	GDM	0.013833586	3.671387889	1.21240356	0.151910368	0.018870525	1.38E-05	0.000102242	5.55E-05	7.40E-05	0.000167774	0.218672044	0.000168846	1.67E-05	0.001053413	2.46E-05	0.000677463	0.000189202	0.000753553	0.000233725	8.65E-05	0.001387034	0.000246016	0.000184219	0.000768861	1.02E-05	0.002597136	0.000205914	0.045555092	0.000587614	0.000339833	2.04E-05	0.0081625	0.007727495	0.005705866	8.09E-06	9.32E-05	6.98E-05	7.95E-05	4.90E-06	1.28E-06	7.63E-06	1.53E-06	2.86E-05	6.78E-06	2.11E-06	0.000269529	3.73E-05	3.64E-06
B111	GDM	0.009370145	2.670423186	0.56367879	0.029024312	0.008383679	4.54E-06	3.21E-05	1.86E-05	0.000106542	6.44E-05	0.070097012	7.08E-05	4.75E-06	0.000364812	9.62E-06	0.000329354	0.000228465	0.000324476	8.36E-05	2.08E-05	0.000806068	0.000216761	0.000226988	0.000316388	3.25E-06	0.000762514	0.000183237	0.055429064	0.000576066	0.000264352	2.08E-05	0.007573563	0.003384475	0.010634859	8.07E-06	9.99E-05	5.32E-05	6.95E-05	3.44E-06	9.94E-07	6.97E-06	1.72E-06	1.65E-05	4.63E-06	2.45E-06	9.53E-05	2.26E-05	3.40E-06
B112	GDM	0.016611247	3.035459492	0.956924215	0.225522115	0.019707628	2.49E-05	0.000173304	3.52E-05	0.00021183	0.00029014	0.405556768	0.000232255	1.91E-05	0.001678064	3.16E-05	0.001136154	0.000466875	0.001427574	0.000373978	7.81E-05	0.00203473	0.00055303	0.000475712	0.00141797	2.06E-05	0.004204295	9.88E-05	0.037199563	0.000256843	0.000316692	2.28E-05	0.007287045	0.006063413	0.008030036	1.15E-05	9.07E-05	8.48E-05	5.83E-05	2.02E-05	8.46E-07	1.30E-05	2.86E-06	1.79E-05	5.82E-06	1.05E-06	0.000137462	2.78E-05	6.14E-06
B113	GDM	0.021939291	3.620532645	1.479147514	0.180251684	0.016304029	7.11E-06	5.48E-05	1.03E-05	6.62E-05	0.000119566	0.136453444	0.000165152	1.41E-05	0.000590426	1.60E-06	0.000312225	0.000102988	0.000344329	0.000146998	4.67E-05	0.000917316	0.000113034	0.000103151	0.000349436	5.93E-06	0.00161916	0.000227577	0.046825473	0.00080503	0.000283291	1.34E-05	0.007794312	0.008874901	0.010850425	6.86E-06	9.13E-05	5.89E-05	6.77E-05	7.59E-06	9.65E-07	7.87E-06	2.42E-06	2.85E-05	6.13E-06	1.65E-06	0.000206119	4.38E-05	3.11E-06
B63	GDM	0.038522387	5.550893063	2.414978301	0.255926381	0.052573709	3.79E-06	2.83E-05	9.20E-06	0.000131734	3.06E-05	0.059957478	4.49E-05	1.54E-06	0.000384319	4.80E-07	0.000242274	9.79E-05	0.000156832	4.19E-05	1.65E-05	0.000587003	0.00012876	9.45E-05	0.000156684	5.12E-06	0.000893583	0.000219018	0.067694082	0.000442138	0.000339191	6.05E-05	0.012687678	0.010797054	0.021382851	1.66E-05	0.000147858	0.000111354	0.000222428	8.30E-06	3.77E-06	1.29E-05	1.08E-05	2.99E-05	9.40E-06	3.82E-06	0.000166914	5.00E-05	4.79E-06
B64	GDM	0.025123596	2.699382005	1.205852755	0.09885839	0.016572732	1.72E-05	8.87E-05	4.88E-05	0.000149035	0.00027527	0.241994952	0.000223005	6.77E-06	0.001187453	4.25E-07	0.000706139	0.000272189	0.000552326	0.000312836	5.84E-05	0.001987503	0.000339109	0.000279947	0.000579375	1.71E-05	0.002547267	0.000203135	0.06287239	0.000491101	0.000347865	4.46E-05	0.012909125	0.008458746	0.009308122	1.37E-05	9.02E-05	7.44E-05	7.70E-05	5.37E-06	2.45E-06	1.02E-05	2.94E-06	2.24E-05	6.95E-06	3.07E-06	0.000180383	8.20E-05	6.25E-06
B65	GDM	0.031672517	2.470409202	1.287330282	0.027308187	0.016871356	2.12E-05	0.000139721	4.25E-05	0.000188765	0.000160736	0.255911088	0.000226283	6.08E-06	0.001066552	3.44E-06	0.001075131	0.000460655	0.000729073	0.000225846	7.26E-05	0.001912	0.000549024	0.000462998	0.000726124	2.36E-05	0.003183128	0.000154728	0.055433553	0.000419614	0.000351655	2.27E-05	0.013277998	0.006149854	0.012257157	1.12E-05	8.54E-05	7.67E-05	0.000112022	5.90E-06	1.31E-06	1.13E-05	1.58E-06	2.63E-05	8.15E-06	4.69E-06	0.000137394	8.67E-05	1.66E-06
B66	GDM	0.026457612	2.54974218	0.753583772	0.017065558	0.011443824	7.60E-05	0.000658202	9.96E-05	0.000826128	0.000398646	1.14452826	0.000305497	5.99E-05	0.003288366	2.47E-05	0.002878822	0.00083758	0.003134679	0.000544403	0.000152171	0.005711522	0.001723729	0.000863489	0.003205664	0.000115533	0.009313388	0.00015955	0.03562352	0.000621628	0.00042877	4.34E-05	0.013052447	0.006260626	0.011657154	1.19E-05	0.000163995	9.23E-05	7.47E-05	7.98E-06	1.46E-06	1.33E-05	2.04E-06	1.71E-05	6.83E-06	3.42E-06	0.000171114	7.44E-05	4.05E-06
B67	GDM	0.031195809	3.005411528	0.899964689	0.020655857	0.012886548	1.09E-05	3.27E-05	0.000108661	0.000142338	0.000182672	0.177693248	0.000269742	4.88E-06	0.000986123	2.36E-06	0.000878654	0.000430162	0.000471805	0.00028259	3.91E-05	0.001642895	0.000477519	0.000426447	0.000468975	8.30E-06	0.002128281	0.000144293	0.058464223	0.000726038	0.000226007	1.58E-05	0.010334269	0.007491334	0.012154589	8.15E-06	0.000133744	6.16E-05	5.29E-05	6.58E-06	1.62E-06	8.13E-06	9.50E-07	1.97E-05	4.19E-06	1.78E-06	9.86E-05	3.81E-05	2.44E-06
B68	GDM	0.030367278	4.341085072	2.218891305	0.143304989	0.028055265	2.40E-05	0.000112819	8.56E-05	0.000107425	0.00015041	0.286461432	0.000422759	8.29E-06	0.001533121	1.65E-06	0.0011098	0.000414772	0.000533573	0.000165817	5.00E-05	0.002153642	0.000444233	0.000412766	0.000537146	1.80E-05	0.003832153	0.00036076	0.077786513	0.001380794	0.000587947	6.09E-05	0.017236735	0.01242697	0.016476435	1.89E-05	0.000181187	0.000118003	1.00E-04	8.29E-06	2.14E-06	1.13E-05	1.77E-06	2.89E-05	7.01E-06	3.11E-06	0.000160598	7.25E-05	7.66E-06
B69	GDM	0.036437368	3.323388685	1.970685553	0.062767582	0.020397502	2.28E-05	6.74E-05	4.35E-05	0.000166025	0.00039236	0.365162771	0.000310348	5.33E-06	0.001444565	3.02E-07	0.001131464	0.000445693	0.000650009	0.000621158	8.71E-05	0.002540898	0.0005456	0.000448219	0.000658769	2.21E-05	0.005224788	0.000328976	0.081780858	0.001107613	0.000472261	5.86E-05	0.017571469	0.010656319	0.013440257	1.45E-05	0.000176799	0.000109507	9.20E-05	6.70E-06	2.30E-06	9.28E-06	2.05E-06	2.95E-05	5.64E-06	2.47E-06	0.000189343	8.53E-05	4.62E-06
B70	GDM	0.042256189	3.784432758	1.528763969	0.071796038	0.026907976	1.94E-05	0.000109599	4.02E-05	0.000515015	0.000237737	0.342881221	0.000272512	2.76E-06	0.001318419	5.22E-07	0.001462566	0.000829703	0.000737484	0.000287966	6.11E-05	0.002360696	0.000934842	0.000508941	0.000741583	2.33E-05	0.005034742	0.000319784	0.065011187	0.000867804	0.000586881	6.59E-05	0.015851305	0.008190327	0.015190453	2.23E-05	0.000180887	0.000125092	0.000187958	9.55E-06	2.29E-06	2.36E-05	4.86E-06	3.79E-05	1.13E-05	7.57E-06	0.000234436	8.58E-05	7.61E-06
B71	GDM	0.048561086	5.270979529	3.109910197	0.250537317	0.054618594	8.97E-06	3.53E-05	0.000100262	0.000168433	0.000142864	0.192893847	0.000340523	5.68E-06	0.000932329	1.95E-06	0.000685336	0.000234812	0.000348644	0.000278598	5.00E-05	0.001755021	0.000266429	0.000245603	0.00035317	8.58E-06	0.002516563	0.000264007	0.062400741	0.00093935	0.000242339	5.14E-05	0.014234588	0.007034807	0.012142866	1.44E-05	8.33E-05	5.77E-05	5.86E-05	4.95E-06	1.35E-06	7.22E-06	1.39E-06	2.15E-05	3.20E-06	1.57E-06	0.000246312	9.74E-05	3.89E-06
B72	GDM	0.030894152	4.687014136	2.416111664	0.114177503	0.050707446	2.66E-05	0.00011376	0.000276583	0.000283905	0.000263114	0.412969061	0.000452631	1.29E-05	0.001203321	3.84E-06	0.001163373	0.00060898	0.000663662	0.000421904	9.67E-05	0.002801251	0.000732463	0.000596958	0.00069859	2.40E-05	0.005051007	0.000298914	0.071767499	0.000854131	0.000420981	3.86E-05	0.01666997	0.008317918	0.014112312	1.24E-05	0.000190213	8.05E-05	0.000120372	6.23E-06	2.29E-06	1.50E-05	2.31E-06	3.61E-05	7.63E-06	5.88E-06	0.000162947	6.18E-05	4.92E-06
B73	GDM	0.032940622	3.322806775	2.763375634	0.13321659	0.032409722	2.00E-05	5.69E-05	0.000228516	0.000232386	0.00031798	0.309506387	0.000347341	1.13E-05	0.001450666	2.27E-06	0.00130162	0.000655402	0.000711557	0.000692292	0.000128901	0.002427744	0.000763998	0.000635552	0.000717057	1.90E-05	0.004238042	0.000180119	0.058915903	0.000666072	0.000200627	2.40E-05	0.012066582	0.006777691	0.012561341	7.64E-06	8.23E-05	5.70E-05	4.12E-05	3.78E-06	3.93E-07	7.51E-06	4.09E-07	1.67E-05	3.85E-06	1.81E-06	0.000114391	4.81E-05	3.46E-06
B74	GDM	0.038524491	3.140368151	1.073854846	0.020109201	0.01538162	1.06E-05	9.50E-05	0.000104692	0.000300359	0.00013181	0.194611165	0.000185436	2.67E-05	0.001040656	7.71E-05	0.000817883	0.000522514	0.000727261	0.000177558	2.74E-05	0.001982554	0.000495771	0.000569412	0.00071532	1.33E-05	0.001562779	0.000113416	0.032987209	0.000471413	0.000260771	2.70E-05	0.013794728	0.005986338	0.006913057	8.57E-06	0.000118891	8.97E-05	0.000106031	1.09E-05	1.69E-06	1.05E-05	1.85E-06	5.17E-05	5.09E-06	2.41E-06	1.00E-04	2.96E-05	5.71E-07
B75	GDM	0.001407369	0.382412931	0.240015866	0.008690677	0.004264198	7.70E-06	5.04E-05	6.21E-05	0.000186571	0.000118158	0.135870141	0.000104975	5.89E-06	0.000564152	4.31E-05	0.000395236	0.000239797	0.000375444	0.000135079	2.61E-05	0.001072902	0.000268423	0.000234264	0.000379408	8.71E-06	0.001237603	0.000240833	0.074937776	0.000985177	0.000304275	3.24E-05	0.015526654	0.011389824	0.018549188	1.36E-05	0.000142141	8.89E-05	0.000120121	7.04E-06	3.98E-06	1.12E-05	5.18E-06	3.45E-05	8.55E-06	5.07E-06	0.000141671	5.25E-05	1.53E-06
B76	GDM	0.008399258	2.344039121	1.035310447	0.066243395	0.025577555	8.89E-05	0.000548217	0.000658359	0.000148197	0.000520888	1.283126842	0.001954136	0.000182989	0.004577882	0.000391301	0.002326362	0.000772406	0.001632048	0.000498324	0.000197947	0.005156371	0.001113989	0.000830884	0.001583711	7.32E-05	0.014065003	0.000290223	0.053892368	0.001039551	0.000367532	4.11E-05	0.010334329	0.009347977	0.019779545	1.25E-05	0.000119339	6.58E-05	0.00013639	5.95E-06	1.66E-06	1.37E-05	5.25E-06	3.89E-05	1.10E-05	6.33E-06	0.000287586	0.000128676	5.64E-06
B77	GDM	0.011799585	2.765966282	1.220544386	0.080169287	0.012795564	5.13E-05	0.000296785	0.000227778	8.44E-05	0.000260376	0.564251834	0.000512176	7.65E-05	0.001844556	0.000130763	0.001617679	0.000370128	0.001910292	0.0004191	0.000188812	0.002828855	0.000583717	0.000365325	0.001911865	3.44E-05	0.006436112	0.000188437	0.029421405	0.000676864	0.000302767	4.13E-05	0.008260699	0.007581681	0.009787399	1.55E-05	0.000109148	7.04E-05	7.45E-05	7.57E-06	1.02E-06	1.05E-05	2.54E-06	2.59E-05	6.61E-06	2.44E-06	0.000162757	5.82E-05	4.30E-06
B78	GDM	0.031184134	4.346022995	1.365832767	0.065584155	0.028030063	7.19E-06	5.59E-05	4.04E-05	0.000193917	8.35E-05	0.137512911	0.000152159	3.49E-06	0.000734865	2.11E-07	0.000547753	0.000305554	0.000290272	7.46E-05	2.31E-05	0.001570206	0.000311161	0.000319188	0.000295769	9.22E-06	0.001819634	0.000266957	0.091428182	0.000965799	0.000544039	5.48E-05	0.025990823	0.011591694	0.018672385	1.98E-05	0.000224184	0.000118082	0.000175396	8.22E-06	3.92E-06	2.03E-05	4.33E-06	4.65E-05	1.28E-05	7.66E-06	0.000211285	8.21E-05	2.61E-06
B79	GDM	0.029910632	4.415563797	1.635303976	0.098148301	0.025016797	7.37E-06	6.75E-05	0.000105908	0.000224742	8.01E-05	0.143617885	0.000226006	1.83E-05	0.000697543	2.02E-05	0.000635913	0.00038837	0.000357458	0.000103767	2.16E-05	0.001416853	0.000410162	0.00037782	0.00037469	2.52E-07	0.00183515	0.000142687	0.052340064	0.00080359	0.000227845	2.87E-05	0.01024388	0.006549216	0.01199258	5.98E-06	0.000102964	5.12E-05	6.70E-05	3.36E-06	6.28E-07	5.60E-06	2.21E-06	2.33E-05	3.99E-06	2.30E-06	0.000112418	4.39E-05	2.82E-06
B80	GDM	0.01801707	3.043481697	0.96945828	0.062893886	0.00875576	4.72E-06	2.29E-05	1.25E-05	0.000100041	6.62E-05	0.06917336	0.000105671	2.77E-06	0.000575209	2.03E-06	0.000390792	0.000187916	0.000233482	9.96E-05	1.78E-05	0.000873122	0.000225838	0.000189919	0.00023433	5.50E-06	0.000979874	0.000251767	0.065247264	0.00104366	0.000337911	4.06E-05	0.01203602	0.00809441	0.011738705	7.60E-06	9.89E-05	8.26E-05	6.72E-05	5.78E-06	1.22E-06	7.02E-06	5.63E-07	1.59E-05	3.89E-06	2.20E-06	0.00016138	4.95E-05	5.03E-06
B81	GDM	0.036419892	3.759044776	2.033022782	0.092019342	0.019172473	1.71E-05	0.000100806	0.000123398	0.000185637	0.000254035	0.368265892	0.000855278	4.99E-05	0.001439155	4.09E-05	0.001140117	0.000490638	0.000636109	0.000302845	8.01E-05	0.002374528	0.000578075	0.000512388	0.000648067	1.60E-05	0.004950175	0.000239845	0.055353667	0.000701663	0.000268219	2.33E-05	0.011600512	0.007328916	0.009649828	1.11E-05	0.000146627	9.20E-05	8.88E-05	5.91E-06	1.53E-06	9.09E-06	1.67E-06	2.75E-05	6.40E-06	3.73E-06	0.000199056	0.000119832	4.04E-06
B82	GDM	0.028987018	4.735635065	1.60865249	0.068527051	0.027644583	1.31E-05	6.00E-05	6.36E-05	0.000177171	0.000178917	0.252487411	0.0002713	1.56E-05	0.001023677	3.08E-05	0.000905542	0.00030822	0.000573372	0.000239247	4.61E-05	0.001638192	0.000512168	0.000299936	0.000571072	9.90E-06	0.002972408	0.000164719	0.056600061	0.00089744	0.000364976	3.21E-05	0.012323074	0.008102977	0.013811108	9.77E-06	0.000147224	7.59E-05	8.61E-05	7.05E-06	1.23E-06	9.11E-06	2.04E-06	2.52E-05	6.76E-06	4.08E-06	0.000162861	7.03E-05	3.94E-06
B83	GDM	0.021917446	2.913982566	0.869355338	0.03497339	0.016990268	1.65E-05	0.000109646	4.51E-05	0.000134901	0.00027327	0.29151402	0.000466804	1.12E-05	0.001267455	1.28E-05	0.00091555	0.000356568	0.000617901	0.000417317	6.37E-05	0.002175963	0.000340733	0.000352071	0.000614524	1.66E-05	0.002531449	0.00014059	0.049829003	0.000452971	0.000207659	1.47E-05	0.007660567	0.005195962	0.0062738	3.86E-06	8.62E-05	5.59E-05	4.90E-05	2.69E-06	4.08E-07	4.39E-06	4.05E-07	1.34E-05	2.34E-06	1.27E-06	0.000189483	7.39E-05	2.14E-06
B84	GDM	0.047939336	4.891400609	2.417089448	0.161609191	0.039900579	1.66E-05	8.35E-05	5.33E-05	0.000203017	0.000210964	0.251905159	0.000309093	5.14E-06	0.000923657	9.97E-07	0.000792519	0.000518152	0.000460625	0.000281847	6.41E-05	0.001593843	0.000587644	0.000508008	0.000465459	1.53E-05	0.003489346	0.000234914	0.061129262	0.0010395	0.000369023	5.21E-05	0.013377488	0.009002967	0.023853536	1.51E-05	0.000122317	8.46E-05	0.000102915	7.71E-06	1.65E-06	1.38E-05	3.33E-06	2.84E-05	8.20E-06	4.48E-06	0.000217943	9.72E-05	6.03E-06
B85	GDM	0.044787207	5.561406108	2.92136402	0.348798986	0.071803445	6.69E-06	3.96E-05	3.12E-05	0.00015663	7.41E-05	0.153010336	0.000152353	1.52E-06	0.000862791	7.03E-06	0.000584669	0.000284073	0.000301071	7.55E-05	3.16E-05	0.001121331	0.0002895	0.000283884	0.000304126	7.68E-06	0.001421211	0.000176105	0.013795774	0.000969101	0.000310144	3.92E-05	0.000154784	0.002152388	0.004614802	1.59E-05	0.000117562	1.47E-05	9.90E-05	8.23E-06	1.06E-06	1.32E-05	6.10E-06	3.17E-05	7.83E-06	2.60E-06	0.000177796	9.53E-05	1.57E-06
B86	GDM	0.01160227	2.973101506	1.607784915	0.159506355	0.021449322	1.67E-05	0.000105898	5.09E-05	0.000103972	0.000196564	0.226546516	0.000389169	1.69E-05	0.00096071	1.70E-05	0.000792092	0.000348331	0.000740201	0.000251977	7.94E-05	0.002130953	0.000398997	0.000351009	0.000747731	2.17E-05	0.003303345	0.000285846	0.033385283	0.001129243	0.000388256	3.16E-05	0.006623037	0.006499643	0.009464308	1.20E-05	8.09E-05	6.25E-05	6.72E-05	3.57E-06	1.44E-06	6.79E-06	2.69E-06	7.11E-05	4.79E-06	2.12E-06	0.000176757	5.09E-05	6.02E-06
B87	GDM	0.00971736	3.727085795	1.524748603	0.165138646	0.029162425	8.36E-06	7.65E-05	3.97E-05	0.000131274	0.000144853	0.147308666	9.33E-05	1.61E-05	0.000519353	2.05E-05	0.000538254	0.000251294	0.000614097	0.000219531	5.37E-05	0.000976382	0.000301355	0.000242816	0.000611926	9.91E-06	0.001873411	0.000156688	0.054759354	0.000556021	0.000312723	2.90E-05	0.007302511	0.007404611	0.014010382	8.99E-06	7.88E-05	8.31E-05	8.36E-05	4.55E-06	3.67E-07	7.29E-06	2.91E-06	6.27E-05	6.62E-06	2.85E-06	7.82E-05	2.70E-05	3.49E-06
B88	GDM	0.008550531	2.677973184	0.806973639	0.029333159	0.007970239	6.96E-06	6.09E-05	2.95E-05	8.91E-05	0.000121371	0.131996068	0.000117055	1.08E-05	0.000848405	1.92E-05	0.000513736	0.000316135	0.000584743	0.000170405	4.78E-05	0.001212993	0.000348876	0.000307822	0.000582694	7.26E-06	0.001123582	0.000247717	0.061965022	0.000838882	0.000366646	1.60E-05	0.008839119	0.007844251	0.012905001	9.64E-06	0.000133688	7.97E-05	7.34E-05	5.92E-06	1.22E-06	7.01E-06	1.51E-06	1.81E-05	3.65E-06	1.75E-06	0.000116977	3.29E-05	1.93E-06
B89	GDM	0.014004479	2.803201058	1.111440182	0.145537892	0.016767255	1.50E-05	0.000123088	4.57E-05	0.000147118	0.000142587	0.222729056	0.000160534	2.41E-05	0.001160917	2.41E-05	0.000898923	0.000418089	0.000806252	0.000211967	4.94E-05	0.001717781	0.000445795	0.000409736	0.000816995	1.59E-05	0.002391015	0.000161964	0.042861664	0.00062871	0.00031278	1.84E-05	0.006187991	0.006448504	0.009557703	7.98E-06	0.000103477	9.47E-05	6.05E-05	1.36E-05	1.03E-06	1.16E-05	1.74E-06	3.16E-05	8.93E-06	2.57E-06	0.000144718	4.74E-05	3.52E-06
B90	GDM	0.015882032	4.136406522	2.248166132	0.502251609	0.041614385	6.18E-06	4.04E-05	2.12E-05	0.00012179	0.000133809	0.107067309	0.000193975	1.48E-05	0.000741796	1.35E-05	0.000623756	0.000282233	0.000451267	0.00018827	4.70E-05	0.001097753	0.000281564	0.000293299	0.00044497	8.10E-06	0.001625724	0.000213675	0.059423462	0.000955419	0.000457368	1.69E-05	0.008807092	0.006943803	0.009679554	1.09E-05	8.70E-05	7.38E-05	4.80E-05	7.74E-06	1.21E-06	1.04E-05	1.43E-06	2.86E-05	8.79E-06	2.82E-06	0.000191983	3.26E-05	5.38E-06
B91	GDM	0.006724671	2.708769706	1.045855258	0.059319599	0.012288076	1.66E-05	0.000129311	2.14E-05	0.000119789	7.42E-05	0.176427413	0.00015995	1.28E-05	0.000951018	9.24E-06	0.000718761	0.000276208	0.000784215	0.000122932	1.92E-05	0.00184304	0.000377677	0.00027751	0.0007675	2.12E-05	0.001768178	0.000145642	0.033252021	0.001339471	0.000218721	2.10E-05	0.006183604	0.005597579	0.006939491	6.21E-06	6.29E-05	4.82E-05	7.44E-05	2.94E-06	9.89E-07	4.24E-06	2.00E-06	1.14E-05	2.65E-06	1.14E-06	9.22E-05	3.01E-05	1.10E-06
B92	GDM	0.012889394	2.93628966	0.907334047	0.101225581	0.012528757	5.11E-06	4.25E-05	1.91E-05	0.000108766	4.42E-05	0.073326646	4.04E-05	1.21E-05	0.00046284	1.17E-05	0.000349035	0.000143017	0.000382027	4.85E-05	1.65E-05	0.00057479	0.000184008	0.000140433	0.000395711	5.69E-06	0.000596997	0.000111645	0.020177518	0.000312594	0.000178105	1.44E-05	0.003716437	0.00415844	0.008107576	5.13E-06	5.61E-05	4.73E-05	5.50E-05	3.80E-06	6.91E-07	4.03E-06	1.99E-06	8.60E-06	2.36E-06	1.28E-06	6.37E-05	1.48E-05	1.58E-06
B93	GDM	0.0158394	1.764505609	0.379665288	0.041662535	0.007914092	1.11E-06	9.85E-06	6.47E-06	3.18E-05	1.33E-05	0.024311511	2.96E-05	1.49E-06	0.000128121	5.77E-06	9.63E-05	5.63E-05	0.000106967	1.49E-05	3.59E-06	0.000268889	6.22E-05	5.85E-05	0.000107408	1.52E-06	0.000183124	0.000261197	0.068930606	0.001154441	0.000348552	3.60E-05	0.011327427	0.01028148	0.02707679	1.37E-05	0.000118929	0.000102199	0.000301092	5.79E-06	2.30E-06	5.82E-06	1.16E-05	5.68E-05	4.06E-06	2.28E-06	0.000115502	2.17E-05	8.05E-06
B94	GDM	0.009633148	2.338356694	0.812213045	0.01143546	0.00591953	8.97E-06	8.97E-05	2.42E-05	0.000110433	0.000120614	0.152907588	7.08E-05	2.48E-05	0.000979829	2.40E-05	0.000731643	0.000224914	0.000761248	0.000189425	4.20E-05	0.00147492	0.00032348	0.000243949	0.000784913	1.10E-05	0.001684694	0.000128219	0.026411296	0.000559885	0.000258982	1.65E-05	0.005143276	0.004808418	0.00612881	8.06E-06	4.24E-05	5.34E-05	5.23E-05	2.99E-06	9.18E-07	4.29E-06	1.30E-06	1.11E-05	2.13E-06	1.00E-06	9.66E-05	3.34E-05	2.07E-06
B95	GDM	0.006017394	3.470012387	1.302316023	0.068278704	0.014326055	9.54E-06	9.42E-05	2.37E-05	5.89E-05	0.000175532	0.171219544	0.000122222	8.82E-06	0.000824221	2.39E-05	0.000465774	0.000206949	0.000593232	0.000206688	4.90E-05	0.001654832	0.000193779	0.000194806	0.000570988	1.06E-05	0.00144141	0.000131611	0.066815123	0.000643815	0.000219238	1.80E-05	0.008841844	0.004880957	0.010324366	8.08E-06	6.85E-05	4.07E-05	6.46E-05	3.55E-06	1.06E-06	4.52E-06	2.90E-06	6.72E-05	2.17E-06	1.11E-06	0.000115345	1.08E-05	1.21E-06
B96	GDM	0.012672242	3.991853109	1.444559451	0.052711922	0.014559679	7.03E-06	6.83E-05	4.30E-05	5.07E-05	9.10E-05	0.128074953	0.000156142	1.81E-05	0.000683951	2.26E-05	0.000563927	0.000305825	0.00052189	0.000151971	4.64E-05	0.001208521	0.000325577	0.000315776	0.000524255	9.48E-06	0.001398482	0.000129949	0.045298823	0.000345042	0.00024562	1.29E-05	0.006284426	0.003398751	0.006816168	6.91E-06	7.51E-05	5.98E-05	5.85E-05	4.69E-06	1.15E-06	6.89E-06	1.98E-06	2.29E-05	4.91E-06	2.27E-06	8.47E-05	1.80E-05	1.75E-06
B97	GDM	0.023955479	5.5828227	2.518685491	0.382606286	0.065395726	1.11E-05	8.42E-05	3.53E-05	8.17E-05	0.000151415	0.195428474	0.000251176	8.66E-06	0.000895441	2.66E-05	0.000698946	0.000302256	0.000602935	0.000194329	5.42E-05	0.001257	0.000342518	0.000299998	0.00060233	9.78E-06	0.002777971	0.00017279	0.053089318	0.000615602	0.000447844	2.69E-05	0.010944506	0.007267535	0.007559213	1.01E-05	0.000149753	8.21E-05	6.48E-05	6.66E-06	9.71E-07	1.23E-05	2.52E-06	3.81E-05	7.46E-06	2.26E-06	0.000158772	4.80E-05	4.81E-06
B98	GDM	0.016555346	2.51566905	0.923325584	0.030336797	0.011589352	2.17E-05	0.000206038	4.71E-05	6.75E-05	0.00016639	0.248407412	0.000238983	1.48E-05	0.001032417	2.96E-05	0.000791744	0.000278045	0.00083096	0.000309914	6.25E-05	0.001978758	0.000322715	0.000274748	0.00082482	2.79E-05	0.002578309	0.000148814	0.045951856	0.000864985	0.000223352	1.56E-05	0.004424827	0.005407835	0.006876288	6.30E-06	5.09E-05	3.86E-05	4.47E-05	2.60E-06	8.50E-07	3.40E-06	1.73E-06	1.35E-05	1.66E-06	9.62E-07	0.000138381	3.78E-05	1.58E-06
B99	GDM	0.041755727	3.707128352	1.25627207	0.03445792	0.030698326	8.53E-06	6.70E-05	2.42E-05	0.000132685	0.000113155	0.18087857	0.000105067	1.54E-05	0.000759529	2.09E-05	0.000646489	0.000270596	0.000740073	0.000147841	3.60E-05	0.001193905	0.000320346	0.000269968	0.000734971	1.03E-05	0.001927476	0.000109166	0.042283689	0.000429868	0.000250462	1.61E-05	0.00576551	0.006240979	0.01044498	7.49E-06	8.72E-05	6.25E-05	7.73E-05	4.25E-06	1.16E-06	6.84E-06	5.09E-06	1.55E-05	3.83E-06	1.86E-06	9.82E-05	2.09E-05	9.66E-07
D100	NGDM	0.008234497	0.941422947	0.392804305	0.017441616	0.004222571	1.19E-05	0.000109993	0.000140696	9.80E-05	0.000272365	0.249645481	0.000249044	3.83E-05	0.000922869	9.55E-05	0.000676377	0.000199488	0.00063539	0.000370385	0.000109119	0.001436549	0.000294844	0.000204709	0.000636521	1.37E-05	0.002803339	0.000312439	0.067064768	0.00047104	0.000492473	2.16E-05	0.011172622	0.011230871	0.019221511	1.20E-05	0.000119466	8.01E-05	5.87E-05	5.93E-06	1.35E-06	1.03E-05	1.69E-06	6.56E-05	6.62E-06	2.86E-06	0.000191196	6.10E-05	5.33E-06
D101	NGDM	0.020578546	3.593771494	1.25568897	0.044203695	0.022971601	1.12E-05	0.000104936	6.54E-05	0.000176181	0.000151337	0.22441231	0.000250568	2.32E-05	0.000645033	3.50E-05	0.000622957	0.000359297	0.000532154	0.000224125	5.98E-05	0.001545126	0.000324061	0.000347652	0.000530009	1.36E-05	0.00244417	7.82E-05	0.04383911	0.000208316	0.000275025	1.55E-05	0.009377384	0.005773979	0.005998407	8.34E-06	0.000120204	8.50E-05	8.95E-05	4.98E-06	1.97E-06	9.06E-06	3.59E-06	2.98E-05	6.60E-06	4.19E-06	0.00012369	3.69E-05	1.73E-06
D102	NGDM	0.019505807	3.545209762	1.147393939	0.047122128	0.02005282	1.19E-05	0.000112563	5.57E-05	5.83E-05	0.000247018	0.26077664	0.000360989	5.55E-05	0.001152793	4.75E-05	0.000851258	0.000270259	0.000827597	0.000285926	0.000106961	0.001655469	0.000386251	0.000271729	0.000825222	1.27E-05	0.002847678	0.000142255	0.044954469	0.000397078	0.000293632	6.58E-06	0.007759822	0.006271878	0.006593183	7.77E-06	0.00016365	7.52E-05	5.37E-05	4.73E-06	8.89E-07	9.04E-06	2.58E-06	4.23E-05	5.99E-06	2.33E-06	0.000180028	6.37E-05	2.86E-06
D103	NGDM	0.015194724	3.586729924	1.700442696	0.275399268	0.02240007	7.08E-05	0.000676116	0.000168177	0.000130804	0.000841896	1.087706002	0.001170054	8.79E-05	0.002244536	9.47E-05	0.00221826	0.000754795	0.002678608	0.001299098	0.00035038	0.003435954	0.000883039	0.000735415	0.002533175	7.90E-05	0.011818448	0.000209123	0.04700971	0.000608607	0.000393617	3.34E-05	0.008128024	0.007806673	0.012242421	9.84E-06	0.000154796	9.56E-05	6.70E-05	1.08E-05	1.25E-06	1.26E-05	2.64E-06	3.50E-05	7.17E-06	2.73E-06	0.000151404	4.18E-05	7.29E-06
D104	NGDM	0.006373671	3.211005275	1.382440079	0.06366501	0.015433361	1.45E-05	0.000129102	2.48E-05	8.89E-05	0.000112427	0.175095395	0.000148675	2.64E-05	0.000898765	1.11E-05	0.000625962	0.000259115	0.000696054	0.000150173	5.11E-05	0.001458696	0.000271385	0.000244544	0.000690328	1.79E-05	0.002329242	0.000207719	0.066610099	0.000842434	0.000375492	4.84E-05	0.008826824	0.008356229	0.009230691	1.12E-05	8.49E-05	8.14E-05	0.000125375	5.55E-06	1.63E-06	8.66E-06	3.34E-06	2.18E-05	5.59E-06	2.63E-06	0.000123852	2.35E-05	3.23E-06
D105	NGDM	0.037976254	4.307641206	1.615515676	0.11036338	0.020003215	1.64E-05	0.000137329	2.17E-05	0.000132841	0.000112757	0.193240915	0.000211713	1.97E-05	0.000711768	1.12E-05	0.000535069	0.000153449	0.000707544	0.000152684	4.64E-05	0.001207799	0.000220332	0.000152845	0.000706985	1.70E-05	0.001667996	0.000162491	0.025008551	0.000508709	0.000285136	1.64E-05	0.005863987	0.006331111	0.011325078	9.96E-06	6.66E-05	5.23E-05	8.59E-05	5.29E-06	1.32E-06	8.84E-06	2.21E-06	3.42E-05	6.86E-06	3.67E-06	0.000191096	5.69E-05	2.53E-06
D106	NGDM	0.030534768	2.776436763	0.936696561	0.030011872	0.017260242	2.21E-05	0.000214249	3.58E-05	0.000220092	0.000139137	0.292179536	0.000314923	1.94E-05	0.000985516	2.66E-05	0.000811634	0.000391423	0.001019287	0.000225746	5.22E-05	0.001534298	0.00040126	0.000374406	0.001013415	2.93E-05	0.002242582	0.00011232	0.01795746	0.000406684	0.000197721	1.58E-05	0.003872168	0.005092954	0.008852369	5.03E-06	7.25E-05	5.71E-05	5.97E-05	5.61E-06	8.75E-07	5.61E-06	1.80E-06	1.26E-05	3.23E-06	1.51E-06	0.000104211	4.22E-05	1.09E-06
D107	NGDM	0.01626454	3.086141017	1.307973769	0.058439654	0.017827548	4.13E-05	0.000359312	4.34E-05	0.000105089	0.000289832	0.430617741	0.000325741	3.56E-05	0.001357321	2.75E-05	0.000971937	0.000291461	0.001337648	0.000373212	0.00015685	0.002047491	0.000412283	0.000281445	0.001345913	4.65E-05	0.005120918	0.000134171	0.033162346	0.000333983	0.000468181	2.39E-05	0.010071378	0.007095003	0.004838407	9.86E-06	0.000166618	9.84E-05	7.61E-05	7.84E-06	1.59E-06	8.87E-06	2.66E-06	3.11E-05	4.29E-06	2.08E-06	0.00011204	4.08E-05	5.09E-06
D108	NGDM	0.011062715	2.960381042	0.318016693	0.018291848	0.00403652	2.99E-06	2.21E-05	2.52E-05	0.00013475	5.39E-05	0.053157984	0.000109913	8.64E-06	0.000492836	1.38E-05	0.000317858	0.000215958	0.000250587	6.90E-05	1.47E-05	0.000792143	0.000185876	0.000206365	0.000255407	4.06E-06	0.000498305	0.000180414	0.068806476	0.000855033	0.000366109	2.63E-05	0.010862248	0.009649688	0.014801651	1.28E-05	0.000107955	0.000181597	0.000100348	8.66E-05	1.25E-06	2.05E-05	2.98E-06	1.64E-06	8.05E-06	7.49E-07	0.000117575	2.82E-05	3.05E-06
D109	NGDM	0.023455214	5.01584692	1.996319758	0.231767305	0.023412691	1.45E-05	0.000131964	0.000133607	9.50E-05	0.000214232	0.261740328	0.000327736	6.26E-05	0.001505429	7.49E-05	0.001377583	0.00065371	0.00105997	0.000223644	6.48E-05	0.001953923	0.000690266	0.000441844	0.001060544	1.80E-05	0.003438732	0.000136103	0.054301777	0.000562255	0.000380114	2.73E-05	0.010838499	0.004958187	0.011738183	8.54E-06	0.000385354	0.000162588	0.000119521	1.09E-05	1.48E-06	1.59E-05	1.91E-06	5.60E-05	8.95E-06	4.47E-06	0.000152523	2.52E-05	6.66E-06
D110	NGDM	0.029871417	3.277762043	1.449610244	0.119885568	0.018963857	2.37E-06	2.03E-05	1.17E-05	3.86E-05	2.17E-05	0.047243105	3.97E-05	6.41E-06	0.000293265	8.16E-06	0.000143856	4.31E-05	0.000223044	2.16E-05	8.07E-06	0.000251246	4.50E-05	4.33E-05	0.000226829	3.22E-06	0.00051239	0.000339642	0.038395749	0.001257548	0.000616451	3.49E-05	0.012353905	0.014850816	0.036264341	1.93E-05	0.000174143	0.000215218	0.000340649	9.10E-06	2.70E-06	7.41E-06	1.20E-05	7.23E-05	4.81E-06	1.63E-06	0.000126791	4.64E-05	8.93E-06
D111	NGDM	0.015621977	3.793575153	0.788940711	0.114654788	0.021914616	3.75E-06	3.61E-05	2.08E-05	7.66E-05	6.50E-05	0.072598686	0.000123353	8.80E-06	0.000401964	1.74E-05	0.000269601	0.000150069	0.00030008	9.53E-05	2.51E-05	0.000814452	0.000156282	0.000164143	0.000300401	4.39E-06	0.000895355	0.000369377	0.086235021	0.00129992	0.000472419	3.19E-05	0.013624057	0.013471537	0.021345703	1.82E-05	0.00019035	0.000125443	0.000117271	7.85E-06	1.73E-06	1.01E-05	6.28E-06	6.77E-05	6.68E-06	3.05E-06	0.000210933	4.60E-05	8.08E-06
D112	NGDM	0.01866518	3.637838153	1.115166297	0.017188603	0.008959362	5.02E-06	3.51E-05	1.78E-05	0.000106833	4.47E-05	0.060916542	6.66E-05	4.25E-06	0.000388005	8.92E-06	0.000303969	0.000168047	0.000321506	6.08E-05	2.14E-05	0.000623592	0.000187008	0.000170906	0.00032329	3.99E-06	0.000770081	0.000165924	0.056213927	0.00053088	0.000322991	2.22E-05	0.008437143	0.008332236	0.01497801	1.05E-05	0.000132595	8.05E-05	0.000109969	5.89E-06	1.85E-06	7.62E-06	2.87E-06	2.38E-05	4.84E-06	2.72E-06	0.000119443	3.01E-05	2.19E-06
D113	NGDM	0.00922189	3.8341133	1.295775152	0.039028275	0.011264627	7.47E-06	1.64E-05	9.39E-06	4.75E-05	3.75E-05	0.044683909	6.13E-05	3.62E-06	0.000334101	6.73E-06	0.000195104	6.79E-05	0.000234932	6.13E-05	9.18E-06	0.000408205	8.73E-05	6.55E-05	0.000235788	2.06E-06	0.000426471	0.000262078	0.086272204	0.001875981	0.000315802	3.52E-05	0.012566963	0.007978541	0.02412275	1.54E-05	7.98E-05	0.000134768	0.000158669	6.32E-06	5.77E-06	7.45E-06	6.22E-06	1.45E-05	4.20E-06	1.91E-06	0.000110502	2.50E-05	3.25E-06
D114	NGDM	0.024674103	7.326503504	2.750048139	0.110301329	0.045741878	1.67E-05	0.000120924	7.94E-05	0.000147408	0.000142258	0.258649895	0.000239521	3.50E-05	0.001228321	5.94E-05	0.001047383	0.000509055	0.001158843	0.000143797	5.48E-05	0.002092075	0.000570591	0.000487025	0.00116115	1.64E-05	0.003512409	0.000279108	0.042799191	0.001394985	0.000406901	3.18E-05	0.013202936	0.008804426	0.014014319	1.35E-05	0.000199725	0.000133238	0.000155824	6.79E-06	1.94E-06	9.58E-06	4.31E-06	6.98E-05	5.70E-06	3.02E-06	0.000132405	3.98E-05	2.77E-06
D63	NGDM	0.014079578	3.909592306	1.552921593	0.239977615	0.021400354	6.63E-06	4.45E-05	1.87E-05	8.50E-05	0.000104735	0.11129635	0.000266067	7.30E-06	0.000537315	8.32E-06	0.00041869	0.000161118	0.000440244	0.000129715	3.16E-05	0.000821354	0.000226358	0.000166599	0.00043886	5.60E-06	0.001513056	0.000268948	0.072295279	0.001331308	0.000544285	6.04E-05	0.01403496	0.010997998	0.008436468	1.50E-05	0.00010727	9.27E-05	7.72E-05	9.12E-06	1.60E-06	1.09E-05	3.89E-06	2.77E-05	6.89E-06	2.44E-06	0.000179672	7.35E-05	7.37E-06
D64	NGDM	0.013954057	3.372703523	1.482480288	0.174880139	0.016793808	1.62E-05	0.000102168	8.18E-05	6.52E-05	0.000114577	0.243195365	0.000278567	4.02E-05	0.00093832	4.62E-05	0.000880136	0.000485894	0.000853771	0.000177782	7.16E-05	0.001592562	0.00051608	0.000481367	0.000849549	1.36E-05	0.002771656	0.000120482	0.052266981	0.000474028	0.000348272	1.98E-05	0.010269756	0.007110358	0.011038773	1.06E-05	0.000122088	9.29E-05	7.66E-05	7.72E-06	1.15E-06	1.29E-05	1.49E-06	3.59E-05	7.93E-06	3.94E-06	0.000148967	5.89E-05	5.77E-06
D65	NGDM	0.048006722	3.85676625	1.789983528	0.381862873	0.044421957	1.57E-05	0.000124138	2.94E-05	0.000281497	0.000158539	0.252474396	0.000501436	7.36E-06	0.000770153	1.68E-05	0.000525197	0.000195368	0.000494033	0.000294262	6.50E-05	0.001432315	0.000240176	0.000197146	0.000502341	1.98E-05	0.002653157	0.000336101	0.06430753	0.00089147	0.000375581	4.74E-05	0.012360345	0.007640886	0.013789864	1.41E-05	0.000107569	7.16E-05	8.99E-05	4.45E-06	1.28E-06	8.76E-06	6.86E-06	6.54E-05	7.33E-06	3.27E-06	0.000340304	0.000156318	1.37E-05
D66	NGDM	0.009383842	1.875199241	0.770255473	0.06984118	0.01290986	9.42E-06	5.30E-05	5.03E-05	9.75E-05	8.46E-05	0.122734845	0.000205831	1.72E-05	0.000964845	3.05E-05	0.00049394	0.000277044	0.000468689	8.45E-05	4.05E-05	0.001576968	0.000269564	0.000274007	0.000467269	8.88E-06	0.001529523	0.000166921	0.072354957	0.000838241	0.000295868	2.23E-05	0.012191863	0.005751519	0.010549564	1.01E-05	0.000122002	6.05E-05	6.93E-05	7.70E-06	1.62E-06	1.13E-05	4.00E-06	2.32E-05	6.54E-06	3.00E-06	0.000171286	1.51E-05	4.97E-06
D67	NGDM	0.006683447	2.181573044	0.808495075	0.063432599	0.014446616	1.34E-06	9.29E-06	4.58E-06	9.22E-05	1.34E-05	0.019899328	1.91E-05	1.35E-06	0.000129493	1.02E-06	5.31E-05	2.99E-05	6.26E-05	2.03E-05	6.11E-06	0.000154622	3.09E-05	2.64E-05	6.29E-05	1.30E-06	0.000221787	0.000491222	0.049335558	0.002804067	0.000681929	5.67E-05	0.017287077	0.024665313	0.047853366	4.97E-05	0.000152763	0.000176108	0.000472269	8.05E-06	5.20E-06	1.57E-05	3.85E-05	4.94E-06	8.54E-06	3.97E-06	0.000196438	5.32E-05	5.64E-06
D68	NGDM	0.083020155	5.078464415	1.938466785	0.055704131	0.029797918	1.20E-05	9.47E-05	0.000125748	0.000178239	0.00014545	0.238227	0.00035315	2.27E-05	0.001214916	6.97E-05	0.000618419	0.000255137	0.000509058	0.000261079	4.46E-05	0.002078448	0.00029413	0.000254192	0.000518054	1.61E-05	0.002186132	0.000237826	0.070161861	0.000912535	0.000274352	4.09E-05	0.015821594	0.008952268	0.012701096	1.37E-05	0.000103785	7.51E-05	0.000115295	4.58E-06	1.72E-06	6.97E-06	2.60E-06	5.50E-05	3.39E-06	1.66E-06	0.000205604	8.07E-05	4.32E-06
D69	NGDM	0.12185366	7.322049316	3.000670279	0.104855201	0.045299781	2.52E-05	0.000223181	0.000265964	0.000508451	0.000397868	0.588260499	0.00022885	7.58E-05	0.002251442	0.000190979	0.001958981	0.00114608	0.001797704	0.00048495	0.000210774	0.003353414	0.001200726	0.001137246	0.001870496	3.21E-05	0.00586834	0.00021308	0.062576556	0.00074204	0.000468164	5.09E-05	0.014121186	0.007628668	0.011687665	1.10E-05	0.000179398	8.68E-05	9.65E-05	6.95E-06	1.11E-06	1.23E-05	1.66E-06	6.29E-05	7.64E-06	4.17E-06	0.0001253	4.71E-05	2.05E-06
D70	NGDM	0.029341542	3.649628302	1.206053848	0.08876272	0.02481133	1.68E-05	0.000147594	0.000311821	0.000163859	0.000269795	0.362536873	0.000331635	5.36E-05	0.001669474	0.000159504	0.001094945	0.000410998	0.000932749	0.000398973	8.64E-05	0.002294313	0.000467961	0.000403368	0.000923429	2.63E-05	0.00361782	0.000149811	0.059868122	0.000477434	0.00029335	2.43E-05	0.01291589	0.007319278	0.010455011	8.32E-06	0.000133109	8.30E-05	8.37E-05	4.55E-06	9.64E-07	6.12E-06	2.42E-06	5.33E-05	4.12E-06	1.77E-06	0.000136619	3.83E-05	3.77E-06
D71	NGDM	0.003056055	2.298045024	0.838585242	0.032684807	0.010053882	1.28E-05	7.83E-05	9.65E-05	0.000192763	9.63E-05	0.193140722	0.000152085	2.30E-05	0.001010793	3.06E-05	0.000870416	0.00049562	0.000595404	0.00012432	2.42E-05	0.001674471	0.000523061	0.000499548	0.000598902	1.18E-05	0.0022139	0.000174682	0.057345329	0.001037016	0.000385823	3.04E-05	0.009665209	0.008044755	0.015894953	1.03E-05	9.35E-05	9.14E-05	0.00010984	5.07E-06	1.58E-06	6.63E-06	3.75E-06	1.59E-05	3.87E-06	1.46E-06	0.000119281	1.34E-05	7.18E-06
D72	NGDM	0.007457667	3.645059669	0.949005596	0.077645164	0.017493867	1.25E-05	8.44E-05	0.000105276	9.57E-05	7.95E-05	0.200460369	0.000152449	3.97E-05	0.000861268	5.87E-05	0.000609198	0.000210127	0.000511887	9.50E-05	2.62E-05	0.001310586	0.000271518	0.000207176	0.000508342	1.30E-05	0.001927094	0.000145859	0.052413471	0.000614184	0.000312548	3.64E-05	0.010538643	0.004790652	0.012977133	9.53E-06	0.00011431	0.000118974	0.000116582	7.17E-06	2.01E-06	9.55E-06	4.20E-06	2.46E-05	6.98E-06	3.54E-06	0.000172297	6.04E-05	5.75E-06
D73	NGDM	0.011861404	4.229537207	1.98363973	0.029731794	0.038158161	7.21E-06	3.38E-05	1.86E-05	0.000131599	4.44E-05	0.095968139	5.42E-05	8.41E-06	0.000300339	9.97E-06	0.000209439	6.55E-05	0.000269601	6.55E-05	2.48E-05	0.000523486	8.77E-05	7.28E-05	0.000270972	5.48E-06	0.000793769	0.00035287	0.037958358	0.001378972	0.000380922	3.91E-05	0.011014083	0.015559193	0.031043833	2.33E-05	0.000166658	0.000146035	0.000275472	8.47E-06	1.06E-05	1.36E-05	1.27E-05	3.49E-05	1.11E-05	5.42E-06	0.000310287	0.000126032	4.27E-06
D74	NGDM	0.028892155	4.755883131	1.644194238	0.139893728	0.027149541	9.85E-06	6.96E-05	9.04E-05	9.52E-05	0.000143581	0.155661171	0.000232453	1.90E-05	0.000896126	4.76E-05	0.000513017	0.000300211	0.000468279	0.000209185	5.81E-05	0.001453865	0.000300201	0.000285221	0.000466054	9.89E-06	0.001858715	0.000175882	0.054074993	0.000422548	0.000388031	4.94E-06	0.008733728	0.006391354	0.011368939	1.04E-05	0.000115785	5.02E-05	5.96E-05	5.55E-06	1.15E-06	8.83E-06	1.55E-06	2.56E-05	5.82E-06	2.44E-06	0.000264452	9.20E-05	3.65E-06
D75	NGDM	0.049351622	4.568069817	2.858798643	0.112007689	0.032372106	8.86E-06	6.82E-05	3.70E-05	0.000150225	7.64E-05	0.148632835	0.000125244	1.18E-05	0.000713317	1.80E-05	0.000442977	0.000186462	0.000421018	0.000111292	1.86E-05	0.001055605	0.000212686	0.000177433	0.000399477	9.01E-06	0.001689792	0.000377197	0.060185637	0.001327668	0.000500449	6.61E-05	0.025141516	0.013161601	0.016398832	2.39E-05	0.000158632	0.000147543	0.000170915	8.62E-06	5.19E-06	9.42E-06	4.13E-06	5.85E-05	5.02E-06	2.20E-06	0.000201051	5.85E-05	7.00E-06
D76	NGDM	0.045501599	5.560256041	2.968419978	0.228812868	0.042854079	7.05E-06	6.66E-05	0.000152626	0.000372494	0.000102648	0.135954498	0.000178296	1.48E-05	0.000663317	6.36E-05	0.000454642	0.000296175	0.000380434	0.000123064	1.39E-05	0.000997086	0.000199623	0.000291414	0.000386205	1.05E-05	0.001612275	0.00040465	0.063899447	0.001551486	0.000772174	8.62E-05	0.025014053	0.01326722	0.023915692	2.90E-05	0.00018011	0.000174872	0.000264698	9.64E-06	4.14E-06	1.16E-05	8.10E-06	5.55E-05	6.66E-06	4.11E-06	0.000141382	4.43E-05	1.73E-05
D77	NGDM	0.043906803	5.499785166	3.487156992	0.245017799	0.04570183	1.10E-05	0.000108504	0.00016102	0.000215099	0.00014658	0.244224676	0.000236423	2.19E-05	0.000986353	7.14E-05	0.000911239	0.000501493	0.000741246	0.000251562	4.94E-05	0.001643284	0.000591274	0.000492311	0.000752467	1.73E-05	0.002973505	0.000132233	0.027997233	0.00027873	0.000335463	2.56E-05	0.011630087	0.006671032	0.009459559	1.08E-05	9.68E-05	7.65E-05	8.06E-05	5.48E-06	1.29E-06	9.10E-06	4.50E-07	5.22E-05	6.73E-06	3.21E-06	0.000190445	8.70E-05	5.36E-06
D78	NGDM	0.023284182	6.365857977	2.540634619	0.281790838	0.051453064	1.13E-05	9.32E-05	0.00014665	0.000131963	0.000172551	0.214109869	0.000234691	2.39E-05	0.000783215	4.60E-05	0.000656907	0.00027888	0.000445806	0.000183502	6.52E-05	0.001347404	0.000348282	0.0002732	0.000439614	1.16E-05	0.002104683	0.000227188	0.062867493	0.000685286	0.000572959	6.78E-05	0.012649678	0.009283795	0.012917489	1.32E-05	0.000148279	9.64E-05	0.000104065	8.28E-06	2.01E-06	1.38E-05	4.92E-06	3.04E-05	8.85E-06	3.53E-06	0.000186276	6.72E-05	4.19E-06
D79	NGDM	0.042029267	4.388290816	2.354462403	0.180554638	0.036474167	2.02E-05	0.000183339	0.000204775	0.000179623	0.000394255	0.475944357	0.000412691	4.32E-05	0.001914749	0.00012734	0.001494592	0.000592834	0.00121986	0.000665331	0.000146687	0.003013633	0.00072706	0.000589638	0.001240359	3.48E-05	0.006277647	0.000178568	0.05874904	0.000381452	0.000336123	3.66E-05	0.013520028	0.007092782	0.006753981	1.10E-05	9.65E-05	7.67E-05	9.25E-05	5.85E-06	1.81E-06	8.83E-06	1.72E-06	5.94E-05	6.58E-06	3.09E-06	0.000222567	8.62E-05	3.39E-06
D80	NGDM	0.02035575	3.232627534	0.610792141	0.036934787	0.015190858	3.99E-06	2.41E-05	4.48E-05	6.57E-05	4.98E-05	0.066764456	9.16E-05	9.52E-06	0.000360047	1.80E-05	0.000197767	6.63E-05	0.000219893	6.39E-05	2.13E-05	0.000690046	0.00010014	6.46E-05	0.000224549	5.70E-06	0.000761533	0.000344618	0.073521608	0.00135156	0.000452245	3.86E-05	0.008876926	0.011149117	0.01921331	1.13E-05	8.98E-05	6.99E-05	0.000128373	5.01E-06	1.74E-06	6.37E-06	7.84E-06	5.67E-05	5.73E-06	2.13E-06	0.000182544	5.41E-05	3.69E-06
D81	NGDM	0.032469336	3.201890642	0.630187822	0.013242242	0.009312004	2.80E-06	2.70E-05	1.49E-05	0.000126906	4.40E-05	0.051860097	3.65E-05	4.23E-06	0.000230936	7.98E-06	0.000196086	7.52E-05	0.000216424	5.46E-05	1.77E-05	0.000412176	0.000104399	7.41E-05	0.000224394	2.92E-06	0.000504268	0.00027635	0.033814375	0.001049229	0.000322589	3.48E-05	0.008705861	0.005922653	0.023021663	1.07E-05	0.000142565	0.000110058	0.000179866	8.12E-06	1.93E-06	6.81E-06	2.73E-06	5.70E-05	4.05E-06	2.45E-06	9.77E-05	3.31E-05	3.47E-06
D82	NGDM	0.017891347	4.098885013	1.309204482	0.017808323	0.022314284	1.41E-05	0.000121372	0.000132514	0.000120065	0.00020074	0.213008955	0.000305624	4.71E-05	0.000813933	7.27E-05	0.000739941	0.000465071	0.000615683	0.000233212	5.97E-05	0.00139155	0.000498881	0.000455492	0.000617415	1.55E-05	0.002762364	0.000260502	0.068554742	0.001093684	0.000478677	3.42E-05	0.012824002	0.012126339	0.025386399	1.33E-05	0.000198783	0.000139608	0.000155693	7.51E-06	2.81E-06	1.21E-05	5.66E-06	7.77E-05	1.08E-05	6.07E-06	0.000221302	5.57E-05	5.41E-06
D83	NGDM	0.022501716	5.82394994	1.668140037	0.080190802	0.020633136	1.22E-05	6.99E-05	2.17E-05	5.95E-05	0.000125563	0.143165462	0.000122544	1.41E-05	0.000815667	5.17E-06	0.000576649	0.000239638	0.00047841	0.000166891	4.34E-05	0.001382929	0.000256918	0.000239886	0.000481591	9.96E-06	0.002066324	0.000214175	0.062310721	0.000841337	0.000326303	2.01E-05	0.008918007	0.005518313	0.011301824	1.18E-05	0.000161696	9.75E-05	7.94E-05	8.48E-06	1.64E-06	1.29E-05	2.94E-06	9.32E-05	8.97E-06	3.61E-06	0.000226518	5.40E-05	3.80E-06
D84	NGDM	0.014142434	3.19143741	0.986227659	0.071534566	0.012145124	3.43E-05	0.00018287	6.98E-05	0.00015139	0.00015875	0.321858487	0.0004477	1.95E-05	0.001129285	2.23E-05	0.001020122	0.000522319	0.000990555	0.000288519	7.72E-05	0.002245613	0.000627961	0.000499895	0.00099575	1.98E-05	0.003806642	0.000206482	0.051183634	0.000650965	0.000407094	3.02E-05	0.007878672	0.006542403	0.010450511	1.54E-05	9.73E-05	9.23E-05	0.000107185	3.23E-06	1.60E-06	1.06E-05	3.83E-06	3.04E-05	7.97E-06	3.65E-06	0.00018966	5.30E-05	9.66E-06
D85	NGDM	0.024630832	6.819216125	5.185264227	0.094949168	0.060600637	1.43E-05	8.69E-05	0.000152611	0.00013149	0.000184772	0.195067654	0.000161285	3.21E-05	0.000948846	8.70E-05	0.000786238	0.000356727	0.000963868	0.000224419	5.92E-05	0.001856115	0.000385761	0.000357084	0.000960117	1.53E-05	0.002593738	0.000209144	0.070234706	0.000813006	0.000394999	2.12E-05	0.012003701	0.007141436	0.009444402	9.53E-06	0.000107573	9.02E-05	8.89E-05	5.21E-06	2.06E-06	9.86E-06	2.02E-06	5.88E-05	6.66E-06	3.75E-06	8.33E-05	2.91E-05	9.09E-07
D86	NGDM	0.014583849	10.09483909	5.980371695	0.920180393	0.11472853	3.04E-05	0.000181384	0.000428306	0.000193769	0.000440069	0.525155185	0.000730004	0.000104179	0.0023616	0.00022439	0.00167346	0.000665655	0.001499559	0.000541293	0.000117377	0.003776349	0.000816716	0.000471394	0.001506563	3.84E-05	0.00649511	0.000283201	0.063101382	0.000691935	0.000424894	3.91E-05	0.012183122	0.009291864	0.012462322	1.62E-05	0.000100487	8.82E-05	8.29E-05	5.82E-06	1.37E-06	9.56E-06	1.53E-06	6.98E-05	7.26E-06	3.25E-06	0.000231561	5.35E-05	7.20E-06
D87	NGDM	0.010448298	3.311425393	0.947593136	0.111248882	0.01764141	1.29E-05	8.53E-05	2.93E-05	0.000126906	0.000358642	0.24649934	0.000233207	3.18E-06	0.001210701	2.67E-07	0.000993456	0.000431545	0.000858851	0.000615864	6.42E-05	0.001828689	0.000552792	0.000422207	0.000850343	1.46E-05	0.0025064	0.000182359	0.062588415	0.000583099	0.000317067	2.76E-05	0.009732555	0.007443319	0.010700014	9.38E-06	0.000131184	9.77E-05	5.12E-05	4.19E-06	1.37E-06	6.65E-06	4.23E-07	1.39E-05	3.52E-06	1.59E-06	0.000118274	2.63E-05	5.31E-06
D88	NGDM	0.029834822	4.284165915	1.910481812	0.965410679	0.071607763	2.55E-05	0.000147936	7.64E-05	6.16E-05	0.000260943	0.337537044	0.000380688	3.38E-05	0.001317204	2.40E-05	0.000861272	0.000259478	0.000577157	0.00035501	7.10E-05	0.002362697	0.000326254	0.000254578	0.0005767	2.03E-05	0.004194197	0.000210265	0.070994776	0.001083571	0.000324209	4.53E-05	0.008703125	0.010077299	0.014074642	1.10E-05	0.000129652	7.61E-05	7.92E-05	6.03E-06	1.39E-06	9.80E-06	4.80E-06	3.74E-05	9.92E-06	2.70E-06	0.000223787	9.21E-05	8.29E-06
D89	NGDM	0.007334696	2.62142504	1.16917887	0.030264878	0.018299794	1.79E-05	9.44E-05	7.91E-06	0.000297942	0.000194957	0.192671041	0.00013245	1.55E-06	0.001199422	6.27E-07	0.000988536	0.000421122	0.000732579	0.00016992	4.82E-05	0.001684886	0.000511186	0.000383211	0.000741164	1.65E-05	0.00212214	0.000173022	0.057437425	0.001115507	0.000339512	4.40E-05	0.008978373	0.007952448	0.009579787	1.60E-05	8.17E-05	9.97E-05	9.16E-05	5.68E-06	1.64E-06	1.11E-05	4.11E-06	1.66E-05	6.23E-06	2.95E-06	0.000129589	4.89E-05	1.59E-06
D90	NGDM	0.020116343	3.281356967	1.381818942	0.145045833	0.025828308	2.34E-05	0.000143255	0.000175239	0.000243106	0.000344248	0.352014078	0.000329433	9.95E-06	0.001586766	1.34E-06	0.001313613	0.000420801	0.000852808	0.000403976	9.92E-05	0.002445484	0.000596521	0.000408716	0.000886893	2.23E-05	0.004117949	0.000130761	0.049320881	0.000328964	0.00031007	2.17E-05	0.008430731	0.006164476	0.007060023	1.08E-05	9.50E-05	8.45E-05	9.85E-05	4.73E-06	1.46E-06	1.02E-05	2.50E-06	1.65E-05	4.61E-06	2.73E-06	0.000179673	7.04E-05	4.08E-06
D91	NGDM	0.013035559	4.843100517	1.938276556	0.122772014	0.032905476	1.49E-05	7.68E-05	0.00011885	0.000249695	0.000190655	0.208211873	0.000142092	5.04E-06	0.000794114	8.12E-06	0.000733464	0.000404791	0.00051935	0.000267845	5.23E-05	0.001682754	0.000489719	0.0003914	0.000527146	1.24E-05	0.002802359	0.000207954	0.062737105	0.000658529	0.000346563	4.79E-05	0.01104963	0.007595332	0.011755433	1.24E-05	0.000140386	9.39E-05	0.000124061	6.46E-06	1.69E-06	1.35E-05	2.45E-06	2.74E-05	9.79E-06	4.86E-06	0.000177151	5.99E-05	6.28E-06
D92	NGDM	0.064451372	4.058970986	2.47465991	0.143252006	0.040228274	2.34E-06	3.54E-05	1.43E-05	0.000145219	1.65E-05	0.042767222	5.00E-06	3.15E-06	0.000151151	1.25E-06	9.17E-05	1.79E-05	0.000245983	2.72E-05	9.82E-06	0.000205504	3.02E-05	1.74E-05	0.000244297	5.54E-06	0.000604409	0.001017822	0.079995432	0.005496172	0.000769657	0.000173576	0.0254291	0.034492908	0.092704887	7.46E-05	0.000181159	0.000309919	0.000971379	1.72E-05	1.60E-05	2.43E-05	5.18E-05	3.00E-05	1.34E-05	6.85E-06	0.000284263	0.000152181	3.29E-05
D93	NGDM	0.041770994	3.815240629	2.023592544	0.153051114	0.034374994	1.56E-05	3.59E-05	5.73E-05	0.000282117	0.000311528	0.237921088	0.000320384	6.33E-06	0.001035151	1.79E-06	0.000955011	0.000488308	0.0004917	0.00040302	8.35E-05	0.001791	0.000606823	0.000480586	0.000499694	1.09E-05	0.002897853	0.000197844	0.063872819	0.000862382	0.000285862	5.27E-05	0.011991156	0.0087631	0.013344072	1.08E-05	0.00012575	7.33E-05	5.79E-05	6.25E-06	1.65E-06	1.60E-05	6.06E-07	2.73E-05	9.55E-06	4.97E-06	0.000222422	8.38E-05	7.03E-06
D94	NGDM	0.03237399	3.660197617	1.205383138	0.113892698	0.026371843	9.90E-06	4.41E-05	4.44E-05	0.000219095	0.00017562	0.153966646	0.000167353	3.73E-06	0.000748601	1.69E-06	0.000580127	0.00027694	0.00031847	0.000209232	3.50E-05	0.001594111	0.000333708	0.000270621	0.000319446	9.27E-06	0.001778228	0.000348268	0.08611863	0.001285451	0.000407676	6.69E-05	0.017549906	0.013019951	0.014583018	1.90E-05	0.000176188	0.000112089	0.000102281	6.73E-06	3.04E-06	1.22E-05	2.89E-06	2.30E-05	7.32E-06	3.30E-06	0.000200362	9.73E-05	2.81E-06
D95	NGDM	0.039765108	4.447600976	2.258275595	0.136767139	0.027454751	1.21E-05	9.16E-05	0.000188926	0.000132149	0.000208428	0.274968307	0.000266953	1.69E-05	0.001564541	0.000136726	0.001078662	0.00052551	0.000915791	0.000266647	4.94E-05	0.001963824	0.000650821	0.000518241	0.000892737	1.38E-05	0.002684645	0.000182012	0.072731398	0.000561494	0.000357937	3.78E-05	0.018464579	0.008652683	0.010125576	1.51E-05	0.000134329	0.000121934	0.000100963	7.95E-06	2.34E-06	1.30E-05	1.44E-06	6.07E-05	8.16E-06	3.90E-06	0.000125432	4.44E-05	4.07E-06
D96	NGDM	0.038630932	5.93845393	3.541769978	1.239312494	0.077345217	1.19E-05	5.14E-05	0.000101435	0.000179938	0.000172984	0.136370653	0.00049336	2.38E-05	0.000821595	1.08E-05	0.000686182	0.000406548	0.00028282	0.000154834	4.45E-05	0.001314241	0.000413938	0.00040869	0.000289484	1.50E-05	0.000822801	0.000176639	0.059550906	0.000662483	0.000231034	4.35E-05	0.012941182	0.008262177	0.009047196	1.35E-05	0.000116796	8.27E-05	6.21E-05	8.64E-06	1.69E-06	1.53E-05	3.00E-06	2.36E-05	8.70E-06	5.46E-06	0.000238085	3.80E-05	2.38E-05
D97	NGDM	0.030926655	3.375637302	1.084200214	0.015126891	0.011285394	9.87E-06	4.57E-05	0.000106808	0.000174241	0.000134887	0.172189702	0.000294245	6.03E-06	0.000953036	3.17E-06	0.000719624	0.000359306	0.000377301	0.000201384	4.44E-05	0.001668666	0.000384693	0.000352075	0.000383356	9.52E-06	0.001504304	0.000188959	0.062991929	0.001031906	0.000249755	4.26E-05	0.01391178	0.00899005	0.012502475	9.44E-06	0.000107077	9.02E-05	8.47E-05	6.27E-06	1.63E-06	1.17E-05	1.98E-06	2.38E-05	6.88E-06	3.16E-06	0.000165981	5.21E-05	3.24E-06
D98	NGDM	0.034449287	2.318728746	1.478311989	0.22561392	0.026647039	4.12E-05	0.000105231	0.000189546	0.000392761	0.00056494	0.478986574	0.00059745	1.23E-05	0.001654837	8.57E-07	0.001495778	0.000809047	0.000801205	0.000723406	0.000112131	0.003215704	0.000880146	0.00071079	0.000815555	3.14E-05	0.005374578	0.000297932	0.062099574	0.001007931	0.000204311	6.01E-05	0.013551113	0.007841459	0.012459274	1.34E-05	0.000118412	7.06E-05	5.71E-05	8.15E-06	2.30E-06	1.46E-05	1.07E-06	2.50E-05	8.03E-06	4.29E-06	0.000208471	7.32E-05	7.17E-06
D99	NGDM	0.011612177	1.347448239	0.504061523	0.373899391	0.017822843	1.31E-05	9.14E-05	3.25E-05	0.000143999	0.000133838	0.214732386	0.000195592	1.50E-05	0.000928948	7.92E-06	0.000697526	0.00020901	0.000656069	0.000200867	4.32E-05	0.001394206	0.000241615	0.000215301	0.000659555	1.34E-05	0.002659344	0.000349447	0.076995743	0.001203149	0.000633874	5.53E-05	0.013881088	0.009917501	0.012277959	1.38E-05	0.000128245	9.20E-05	8.10E-05	1.39E-05	1.53E-06	1.33E-05	1.16E-05	7.27E-05	9.93E-06	2.63E-06	0.0003083	0.00010259	9.76E-06
[truncated: 524 more columns]
